# Supplementary material for: Adipose tissue gene expression and longitudinal clinical phenotypes are early biomarkers of lipid-regulating drug usage
Source: Sci Rep. 2025 Aug 29;15:31861. doi: 10.1038/s41598-025-13693-x (PMC12397236; doi:10.1038/s41598-025-13693-x)
Supplement: Supplementary file 1 — Supplementary Material 1 [file 41598_2025_13693_MOESM1_ESM.xlsx]

## Sheet: Supplementary Table 1
Number of cases and controls for each questionnaire between 2001-2019
Source	Dates	Cases	Controls	Proportion
Q11B	2001-2010	433	4533	8.72
Q17D	2007-2010	563	2994	15.83
Q29	2014-2019	1135	5165	18.02
Q36	2017-2019	824	2472	25
PREDICT	2018-2019	33	983	3.25
Baseline	2001-2010	748	7152	9.47
End line	2014-2019	865	5350	13.92
Final call	2001-2019	1613	6582	19.68

## Sheet: Supplementary Table 2
Study characteristics for traits used to calculate the Atherosclerotic Cardiovascular Disease (ASCVD) Risk Score
Phenotype	Females	Males
N	9058	820
Age	58.94±12.76	57.1±15.42
Total cholesterol	5.44±1.06	4.93±1.08
High density lipoprotein	1.91±0.49	1.54±0.42
Systolic blood pressure	127.52±17.23	131.87±14.66
Hypertension drugs	2308	210
Smoke status	706	82
Diabetes	627	109
ASCVD risk score	0.08±0.12	0.13±0.13

## Sheet: Supplementary Table 3
Study characteristics for phenotypes tested against future lipid-regulating drug use
Phenotype	Baseline_Total_N	Baseline_Case_N	Baseline_Control_N	Baseline_Case_Mean	Baseline_Control_Mean	Baseline_Case_SD	Baseline_Control_SD	Baseline_p_value	Follow-up_Total_N	Follow-up_Case_N	Follow-up_Control_N	Follow-up_Case_Mean	Follow-up_Control_Mean	Follow-up_Case_SD	Follow-up_Control_SD	Follow-up_p_value		Column	Description
Age	3510	597	2910	58.7	50.7	8.31	11.6	9.8e-75	3750	597	3150	68.4	58	8.27	13.9	3.81e-112		Phenotype	Phenotype
All tissue in gynoid region	2960	487	2480	11100	10700	1740	1820	0.000177	3500	502	2990	11200	10700	1890	1880	4.98e-07		Baseline_Total_N	Total sample size at baseline
Apolipoprotein A-1 in Serum	1810	358	1460	1.69	1.69	0.252	0.25	0.897										Baseline_Case_N	Number of cases at baseline
Apolipoprotein B in Serum	1830	360	1470	1.07	0.89	0.214	0.206	1.03e-39										Baseline_Control_N	Number of controls at baseline
ASCVD	2420	416	2010	0.0653	0.0364	0.0473	0.0409	6.52e-28	3660	465	3190	0.0936	0.0439	0.0566	0.0513	2.01e-57		Baseline_Case_Mean	Mean of cases at baseline
Body Mass Index	3430	559	2870	26.8	25.2	3.83	3.96	3.12e-18	4250	592	3660	27.1	24.9	4.02	4.07	3.04e-31		Baseline_Control_Mean	Mean of controls at baseline
Cardiac ultrasound - Intima-media thickness of anterior wall of left carotid artery.	828	122	706	0.733	0.668	0.131	0.129	1.31e-06	1080	153	926	0.801	0.687	0.141	0.147	4.43e-17		Baseline_Case_SD	SD of cases at baseline
Cardiac ultrasound - Intima-media thickness of anterior wall of right carotid artery.	826	120	706	0.739	0.681	0.139	0.14	3.32e-05	1070	157	917	0.803	0.69	0.143	0.157	7.96e-17		Baseline_Control_SD	SD of controls at baseline
Cardiac ultrasound - Intima-media thickness of posterior wall of left carotid artery.	827	119	708	0.664	0.62	0.129	0.123	0.000707	1070	154	914	0.737	0.638	0.13	0.147	1.88e-15		Baseline_p_value	P-value for Baseline case vs. control
Cardiac ultrasound - Intima-media thickness of posterior wall of right carotid artery.	820	119	701	0.651	0.605	0.106	0.114	2.56e-05	1060	153	903	0.707	0.619	0.122	0.137	4.28e-14		Follow-up_Total_N	Total sample size at follow-up
Cortical cataract score is the lens area affected by cortical spokes from lens photographs; Characteristics: a subjective measure; dilated eyes, dark room; one eye per person	1140	222	919	0.0387	0.04	0.0656	0.0631	0.803	7	3	4	0	0	0	0			Follow-up_Case_N	Number of cases at follow-up
Cross sectional area of fat inside abdominal cavity	3010	492	2520	129	99.2	56.2	53	5.06e-26	3560	502	3050	145	101	59.3	59.1	1.03e-46		Follow-up_Control_N	Number of controls at follow-up
Diastolic blood pressure	3500	576	2930	79.3	76	9.47	9.57	9.12e-14	4130	592	3530	77.1	75	9.82	10.1	3.28e-06		Follow-up_Case_Mean	Mean of cases at follow-up
Ear examination result for the better hearing ear, the one with the lower pure-tone average (otoscopy)	257	38	219	1.39	1.33	0.718	0.623	0.622										Follow-up_Control_Mean	Mean of controls at follow-up
ECG P axis	1600	264	1340	48.9	50.8	19.3	20	0.139										Follow-up_Case_SD	SD of cases at follow-up
ECG PR interval	2360	423	1940	163	159	20.2	20.5	0.000304										Follow-up_Control_SD	SD of controls at follow-up
ECG QRS axis	1640	270	1370	32.9	40.8	28.1	28	3e-05										Follow-up_p_value	P-value for Follow-up case vs. control
ECG QRS duration	2370	425	1950	88.1	88	8.58	8.16	0.829
ECG QT interval based on automatic measurements. The time from electrocardiogram Q wave to the end of T wave corresponding to electrical systole	2380	429	1960	406	408	27.8	26.9	0.203
ECG QT interval based on scanned measurements. The time from electrocardiogram Q wave to the end of T wave corresponding to electrical systole	271	59	212	392	391	30.4	26.3	0.804
ECG R wave amplitude in V5	505	117	388	1.31	1.27	0.424	0.403	0.372
ECG R wave amplitude in V5+S wave amplitude in V1 (RV5+SV1)	506	117	389	2.21	2.13	0.633	0.583	0.211
ECG RR interval based on automatic measurements. The time elapsing between two consecutive R waves in the electrocardiogram	2390	431	1960	894	911	138	133	0.0203
ECG RR interval based on scanned measurements. The time elapsing between two consecutive R waves in electrocardiogram	267	57	210	903	916	146	122	0.531
ECG S wave amplitude in V1 (SV1)	504	118	386	0.896	0.847	0.313	0.304	0.134
ECG T axis	1610	263	1340	34.1	35.3	18.6	19.1	0.358
ECG Ventricular heart rate based on scanned measurements. It is the number of heart beats per minute measured at rest	271	58	213	66.8	65.6	11	9.17	0.456
Fat tissue in gynoid region	2960	490	2470	4610	4380	1180	1180	0.000127	3510	506	3000	4480	4240	1250	1240	5.05e-05
Fat tissue in head region	3120	530	2590	907	906	112	98.5	0.755	3430	479	2960	987	960	110	101	1.04e-06
Fat tissue in left arm region	3050	510	2540	1810	1640	537	586	1.01e-10	3530	501	3030	1760	1510	551	573	2.68e-19
Fat tissue in left leg region	3080	525	2550	4560	4420	1340	1310	0.0229	3490	500	2990	4620	4400	1410	1370	0.00122
Fat tissue in trunk region	3110	526	2580	13100	11200	4000	4240	2.63e-20	3520	502	3020	14200	11500	4250	4530	5.25e-34
Frailty Index	2330	403	1930	0.129	0.0997	0.0772	0.0741	1.47e-11
Gamma Glutamyl Transpeptidase in serum	537	53	484	22.4	19.1	10.3	9.4	0.0305
Glucose plasma	2380	393	1990	4.98	4.87	0.412	0.397	5.61e-06	3880	508	3370	4.9	4.68	0.416	0.42	3.38e-26
High density lipoprotein	2480	423	2060	1.82	1.89	0.427	0.448	0.00138	4090	595	3490	1.83	1.91	0.504	0.468	0.000501
High sensitivity C-reactive protein in serum	2670	488	2190	2.06	1.74	1.75	1.69	0.000221
Insulin	2360	387	1970	46.1	40.1	23.6	22.7	4.08e-06	3240	421	2810	52.3	44	25.9	22.9	8.3e-10
Lean mass in limbs divided by height squared	2930	478	2450	6.66	6.52	0.89	0.853	0.00127	3460	497	2960	6.73	6.49	0.985	0.917	4.91e-07
Lean tissue in gynoid region	2950	483	2460	6410	6290	963	949	0.0171	3410	480	2930	6570	6400	1070	1020	0.00112
Lean tissue in head region	3120	529	2590	3330	3300	313	299	0.12	3450	479	2970	3460	3420	352	331	0.023
Lean tissue in left arm region	2950	491	2460	2080	2050	360	338	0.0497	3300	452	2840	1980	1920	413	359	0.0019
Lean tissue in middle visceral fat region	3000	488	2510	1690	1610	252	230	1.46e-10	3440	469	2980	1810	1710	254	252	1.53e-14
Lean tissue in right leg region	3060	522	2540	6710	6590	1150	1120	0.0322	3390	479	2910	6800	6690	1250	1180	0.0682
Lean tissue in trunk region	3060	518	2540	20700	20100	2910	2700	7.2e-06	3380	467	2920	21300	20600	3200	2950	7.73e-06
Left ear air-conduction pure-tone threshold at 1 kHz	252	37	215	14.6	14	8.03	7.95	0.667
Left ear air-conduction pure-tone threshold at 125 Hz	242	31	211	17.3	19.1	6.93	8.62	0.178
Left ear air-conduction pure-tone threshold at 2 kHz	255	38	217	14.7	14.6	10.4	11.9	0.955
Left ear air-conduction pure-tone threshold at 250 Hz	247	35	212	19.9	22.5	7.22	8.28	0.0575
Left ear air-conduction pure-tone threshold at 4 kHz	254	37	217	19.6	23.5	14.3	16	0.136
Left ear air-conduction pure-tone threshold at 500 Hz	247	37	210	18	19.6	7.31	7.41	0.22
Left ear air-conduction pure-tone threshold at 6 kHz	256	38	218	27.2	32.1	15.8	18.1	0.0949
Left ear air-conduction pure-tone threshold at 8 kHz	257	37	220	31.1	37	20.7	22.7	0.117
Low density lipoprotein	2480	418	2060	3.8	3.21	0.877	0.819	2.81e-32	4120	598	3520	2.6	3.04	1.03	0.89	2.96e-21
Lung function measured forced expiratory volume at 1 second	3030	516	2510	2.55	2.77	0.602	0.603	2.62e-13	4100	592	3510	2.36	2.66	0.629	0.666	1.93e-24
Lung function measured forced vital capacity	3020	513	2500	3.22	3.44	0.672	0.659	9.22e-11	4070	590	3480	3.04	3.32	0.797	0.765	9.65e-15
Lung function predicted forced expiratory volume at 1 second	3040	516	2520	2.42	2.61	0.432	0.479	3.98e-19	4120	596	3520	2.3	2.59	0.562	0.606	1.41e-28
Mass in head region	3050	504	2540	4230	4210	391	375	0.263	3430	475	2960	4440	4380	446	418	0.00622
Mass in right leg region	3020	503	2520	11400	11100	1980	2000	0.00254	3490	499	2990	11700	11300	1990	2040	0.000122
Measured hip circumference	153	32	121	103	101	7.36	7.34	0.186
Measured waist circumference	154	32	122	89.4	82.5	9.27	9.67	0.000506
National adult reading test (NART) - Total number of errors	108	25	83	15.5	17.4	8.36	8.27	0.314	1980	289	1690	14.3	13.9	8.27	7.14	0.437
Nuclear cataract score (also known as Nuclear Dip Score) is the pixel density in the centre of the lens from lens photographs. Characteristics: an objective measure; dilated eyes, dark room; one eye per person	1230	251	980	61.6	57.3	11.9	11.2	5.46e-07
Pancreatic amylase in serum	1430	218	1220	24.7	26.3	7.93	8.7	0.00489	4	1	3	23	28		7.94
Percentage of fat in android and gynoid regions	2990	496	2500	41.7	40.2	5.9	6.2	5.44e-07	3500	514	2990	40.6	39.2	6.73	6.77	1.39e-05
Percentage of fat in android region	3030	499	2530	41.3	37.7	7.53	8.99	6.79e-20	3590	519	3070	41.1	36.5	7.89	9.79	7.12e-30
Percentage of fat in gynoid region	2970	494	2470	41.7	41.1	6.16	5.76	0.0854	3440	504	2940	40.4	40.2	6.82	6.23	0.624
Percentage of fat in largest visceral fat region	3020	499	2520	39.6	36	7.88	9.46	1.87e-18	3590	519	3070	39.4	34.6	8.22	10.3	2.24e-29
Percentage of fat in largest visceral fat region / Percentage of fat in android region	2890	492	2400	0.958	0.954	0.0268	0.0307	0.00438	3290	507	2780	0.957	0.95	0.0252	0.0303	3.01e-08
Percentage of fat in largest visceral fat region / Percentage of fat in gynoid region	3000	495	2510	0.96	0.879	0.17	0.183	2.59e-20	3550	511	3040	0.992	0.875	0.17	0.198	1.2e-39
Percentage of fat tissue to total tissue mass in left leg region	3080	513	2560	41.5	40.6	7.51	7.36	0.0111	3590	519	3070	40.4	39.8	9.06	8.42	0.15
Percentage of fat tissue to total tissue mass in trunk region	3080	513	2560	39	35.3	6.88	8.05	7e-25	3600	519	3080	38.9	34.7	7.26	8.79	2.5e-29
Percentage of total body mass that is fat	3010	499	2510	39.7	37.4	6.33	6.76	8.74e-13	3540	519	3020	39	36.8	7.29	7.47	1.63e-10
Pulse pressure	3480	565	2920	49.7	45.6	10.6	9.92	5.28e-16	4010	545	3470	55	48.6	11.1	10.7	7.88e-33
Right ear air-conduction pure-tone threshold at 1 kHz	245	35	210	16.1	15.5	7.48	8.22	0.645
Right ear air-conduction pure-tone threshold at 125 Hz	241	34	207	19.4	21.2	7.66	8.9	0.216
Right ear air-conduction pure-tone threshold at 2 kHz	244	35	209	14.7	15.8	10	11.3	0.575
Right ear air-conduction pure-tone threshold at 250 Hz	248	36	212	22.2	24.3	7.79	8.16	0.149
Right ear air-conduction pure-tone threshold at 4 kHz	255	36	219	23.8	22.7	14.2	15.7	0.674
Right ear air-conduction pure-tone threshold at 500 Hz	247	36	211	19.9	21.9	6.27	7.97	0.0865
Right ear air-conduction pure-tone threshold at 6 kHz	257	38	219	31.2	30.5	19.8	19.3	0.84
Right ear air-conduction pure-tone threshold at 8 kHz	260	38	222	37.8	37.2	24.7	24	0.902
Room temperature during the lung function assessment	3020	513	2500	23.2	23.2	1.23	1.26	0.649	4000	575	3430	22.6	22.4	1.76	1.72	0.0848
Serum creatinine level	1050	146	904	71.4	68.8	13.7	13	0.0324	4020	561	3460	75	72.1	12.4	11.4	3.62e-07
Serum total adiponectin level	492	109	383	7.91	7.98	3.33	3.25	0.836
Serum triglycerides level	3310	529	2780	1.14	0.889	0.465	0.4	8.8e-28	4020	567	3460	1.09	0.922	0.403	0.378	1.56e-18
SphygmoCor - Carotid-femoral pulse wave velocity.	1150	197	953	9.61	8.79	1.71	1.49	2.08e-09	967	121	846	10.1	8.54	1.92	1.77	9.04e-14
SphygmoCor - Standard deviation of pulse wave velocity measurement.	983	155	828	0.743	0.627	0.262	0.244	7.66e-07	956	115	841	0.751	0.587	0.286	0.239	3.44e-08
SphygmoCor - Standard deviation of the mean transit time.	1110	195	912	4.46	4.34	1.11	1.05	0.169	990	138	852	4.18	4.21	1.02	1.04	0.707
SphygmoCor - Transit time of pulse between carotid and femoral acquisition sites.	1160	201	957	58.5	64.3	10.4	10.6	5.08e-12	992	139	853	53.9	64.1	11.9	12.6	2.18e-17
Systolic blood pressure	3500	570	2930	129	122	14.7	14.5	1.96e-28	4110	587	3520	134	124	15.3	15.9	3.4e-43
Total amylase in serum	1450	211	1240	58.2	60.9	18.3	19.4	0.0477	4	1	3	53	64.7		6.66
Total Bilirubin in serum	853	109	744	7.95	7.83	3.53	3.12	0.727	3280	463	2810	8.47	8.29	2.87	2.86	0.207
Total calcium in serum	598	66	532	2.36	2.31	0.0961	0.0939	5.33e-05	3520	506	3020	1.55	1.55	0.651	0.644	0.883
Total cholesterol	2490	421	2070	6.24	5.57	0.914	0.896	4.27e-38	4120	596	3530	4.99	5.41	1.15	1.01	1.22e-16
Total fat mass in whole body	2980	488	2490	27600	24700	7310	7660	2.67e-14	3510	502	3010	28100	24500	7650	8020	3.54e-21
Total lean mass in whole body	2920	477	2440	41000	40400	5600	5230	0.0136	3320	456	2860	42100	41100	6140	5720	0.00185
Total mass in summary	3080	522	2560	64800	61300	10800	10900	3.17e-11	3480	491	2990	67000	62100	11200	11400	9.22e-18
Total sodium in serum	926	121	805	141	141	2.63	2.55	0.993	4080	583	3490	141	141	2.12	1.96	0.0672
Trunk fat / limb fat	3010	493	2520	1.02	0.916	0.204	0.198	3.4e-24	3520	490	3030	1.1	0.955	0.226	0.226	7.28e-34
Urea in serum	903	119	784	5.29	5.08	1.23	1.25	0.0885	3450	481	2970	5.42	4.9	1.25	1.24	8.71e-17
Ventricular heart rate based on automatic measurements. It is the number of heart beats per minute measured at rest	2370	420	1950	67.6	66.7	9.82	9.73	0.072
Waist-to-hip ratio	138	26	112	0.837	0.801	0.045	0.0534	0.000848
Weight	3430	558	2870	71.1	67.4	11.3	11.5	1.05e-11	4250	590	3660	72.2	67.4	11.8	11.9	2.74e-19
Width of middle visceral fat region	3010	494	2520	129	124	11.9	11.1	6.7e-16	3540	498	3040	134	126	12.5	12.3	1.2e-35

## Sheet: Supplementary Table 4
Number of censored participants for differential expression analysis
Censoring	Follow-up
Censored	147
Uncensored	718
Total	865
Proportion	0.17

## Sheet: Supplementary Table 5
Results for gene expression that was significantly associated with each phenotype of interest
Gene	All tissue in gynoid region beta	All tissue in gynoid region p	Apolipoprotein B in serum beta	Apolipoprotein B in serum p	ASCVD beta	ASCVD p	Cross sectional area of fat inside abdominal cavity beta	Cross sectional area of fat inside abdominal cavity p	ECG P axis beta	ECG P axis p	Fat tissue in trunk region beta	Fat tissue in trunk region p	High density lipoprotein beta	High density lipoprotein p	Lean tissue in right leg region beta	Lean tissue in right leg region p	Mass in right leg region beta	Mass in right leg region p	Percentage of fat in android region beta	Percentage of fat in android region p	Percentage of fat in largest visceral fat region / percentage of fat in gynoid region beta	Percentage of fat in largest visceral fat region / percentage of fat in gynoid region p	Percentage of fat in largest visceral fat region beta	Percentage of fat in largest visceral fat region p	Percentage of fat tissue to total tissue mass in trunk region beta	Percentage of fat tissue to total tissue mass in trunk region p	Percentage of total body mass that is fat beta	Percentage of total body mass that is fat p	Serum creatinine level beta	Serum creatinine level p	Serum triglycerides level beta	Serum triglycerides level p	Trunk fat / limb fat beta	Trunk fat / limb fat p	Percentage of fat in largest visceral fat region / percentage of fat in android region beta	Percentage of fat in largest visceral fat region / percentage of fat in android region p	Percentage of fat in largest visceral fat region / percentage of fat in gynoid region beta (change)	Percentage of fat in largest visceral fat region / percentage of fat in gynoid region p (change)
ENSG00000000003.10	0.0861031	0.146227	-0.0351287	0.291341	0.0235159	0.670226	-0.128326	0.0262335	0.0654436	0.293683	0.0160241	0.826303	0.0790713	0.0249264	-0.122648	0.00566595	0.0543595	0.314648	0.0888571	0.0816795	-0.0597561	0.128582	0.0836258	0.0907637	0.128391	0.0124245	0.222328	2.01109e-05	0.0280556	0.688477	-0.00304672	0.931668	-0.103889	0.00279692	-0.047784	0.176201	0.00807075	0.815623
ENSG00000000005.5	-0.106618	0.059515	0.12733	3.21601e-05	-0.018277	0.732198	0.398332	1.51558e-14	-0.0972288	0.0649564	0.614081	6.52147e-21	-0.10189	0.00217185	-0.137405	0.00105365	-0.191309	0.000205588	0.528685	4.7657e-31	0.423651	7.14545e-33	0.506256	1.77777e-30	0.524544	4.56446e-30	0.356607	2.14697e-13	0.0109116	0.84493	0.209228	7.45115e-11	0.310122	7.42186e-22	0.0639276	0.0342842	0.0516746	0.0877035
ENSG00000000419.8	0.112686	0.0481787	-0.0790999	0.0152415	0.0495901	0.36467	-0.0288053	0.609337	-0.109755	0.065466	-0.0339431	0.632614	0.0036385	0.916897	0.0310958	0.474307	0.12082	0.0212831	-0.0464828	0.346705	-0.0801667	0.0339672	-0.0528864	0.269426	-0.0223452	0.657101	0.0305499	0.547742	-0.0205807	0.778173	-0.00751274	0.83448	-0.0750616	0.0253614	-0.00766007	0.82508	-0.0067233	0.845088
ENSG00000000457.9	0.020923	0.714991	-0.0422927	0.184317	0.0484418	0.363381	-0.193018	0.000415032	0.0651571	0.272817	-0.217198	0.00158535	0.0820976	0.0158819	-0.00536443	0.90056	0.0630445	0.228386	-0.164527	0.000655739	-0.1732	3.40276e-06	-0.157205	0.00077434	-0.168376	0.000544129	-0.072283	0.145927	-0.0193494	0.767854	-0.104323	0.00208552	-0.155254	2.89387e-06	0.00542701	0.869248	-0.0120887	0.711374
ENSG00000000460.12	-0.106733	0.0902007	0.0158136	0.65396	0.133437	0.0231663	-0.0181467	0.768839	-0.0320705	0.627451	-0.0355897	0.646011	-0.092763	0.0128498	-0.028487	0.547418	-0.104953	0.0682572	0.0218826	0.685583	0.0689992	0.0961289	0.0165352	0.752379	-0.00415742	0.939287	-0.0635094	0.251643	-0.0318567	0.670381	0.0726587	0.0552943	0.0409515	0.265116	0.0718497	0.058839	0.00189059	0.95952
ENSG00000000938.8	-0.201193	0.00107738	0.0977736	0.00458593	-0.0436494	0.441775	0.541254	4.36255e-21	-0.0717866	0.235088	0.692705	7.27782e-22	-0.192907	6.66992e-08	-0.121873	0.00859422	-0.255173	5.14879e-06	0.527562	2.73362e-25	0.449129	4.81411e-31	0.492154	1.70368e-23	0.524716	1.32333e-24	0.297379	4.07904e-08	0.116399	0.111299	0.177865	1.15504e-06	0.377178	8.21264e-28	0.0654032	0.0611659	0.0322021	0.351764
ENSG00000000971.11	-0.0292595	0.643596	0.0764285	0.0268241	-0.149704	0.0105489	0.438221	6.22416e-14	-0.220756	0.000138494	0.672882	3.89866e-20	-0.195405	1.22712e-07	-0.0551717	0.244077	-0.111411	0.0529082	0.55868	5.63296e-27	0.443967	5.74011e-29	0.539743	6.04516e-27	0.572288	4.80229e-28	0.393714	9.19054e-13	-0.0245259	0.719571	0.199584	5.52431e-08	0.339094	4.29787e-21	0.0483389	0.145163	0.023099	0.486597
ENSG00000001036.9	-0.243132	6.62017e-05	0.0852631	0.0130416	0.025354	0.662454	0.404579	3.19706e-12	-0.111545	0.0701224	0.523738	7.88327e-13	-0.245736	8.95511e-12	-0.0927622	0.0426724	-0.280902	3.90375e-07	0.478413	5.18916e-21	0.444281	5.72708e-31	0.456529	2.14498e-20	0.483705	4.35075e-21	0.258116	1.599e-06	0.134298	0.072144	0.155017	2.06537e-05	0.351899	2.55634e-24	0.0155416	0.661496	0.0379515	0.282775
ENSG00000001084.6	0.152531	0.0106172	-0.0599951	0.0690503	-0.0633571	0.247948	-0.185866	0.00100578	0.103254	0.0956122	-0.193466	0.00680241	0.145468	3.68027e-05	-0.0298439	0.498462	0.141318	0.0093996	-0.0546302	0.274495	-0.140501	0.000280757	-0.0368313	0.446213	-0.080231	0.110921	0.0319957	0.535742	0.0599855	0.39896	-0.0803742	0.0211808	-0.158943	3.91818e-06	-0.0531982	0.109666	-0.0210472	0.523239
ENSG00000001167.10	0.0916379	0.116901	-0.0230154	0.479852	-0.0636866	0.245846	-0.199297	0.000480288	0.0505239	0.391343	-0.198545	0.00600438	0.183595	7.70235e-08	0.120049	0.00609254	0.12294	0.0211748	-0.18724	0.000188748	-0.140043	0.000263528	-0.167949	0.000555756	-0.202206	6.56603e-05	-0.141575	0.00611542	0.128255	0.129889	-0.103646	0.00318351	-0.113949	0.000805599	-0.00187477	0.956756	-0.00979429	0.77212
ENSG00000001460.13	0.115906	0.0700739	-0.081239	0.0228068	-0.0612699	0.303172	-0.222495	0.000306624	-0.0532611	0.428203	-0.248918	0.00134028	0.042261	0.264579	0.0528911	0.273681	0.179172	0.00217732	-0.127848	0.0199379	-0.177636	2.17397e-05	-0.122571	0.0212181	-0.113899	0.0400583	-0.0242874	0.668723	-0.058847	0.421438	-0.0890663	0.0193359	-0.153658	3.32703e-05	-0.0180267	0.624055	-0.00209355	0.954042
ENSG00000001461.12	0.0417386	0.516544	-0.0166343	0.639364	-0.0564239	0.345483	-0.0318563	0.605868	-0.0631363	0.31995	0.0311569	0.690182	0.0367866	0.329346	-0.0450041	0.346586	0.0328176	0.573678	0.0425851	0.436105	-0.0139648	0.740517	0.0453126	0.392005	0.0154712	0.779537	0.0669237	0.235106	0.102985	0.18756	-0.0595743	0.118423	-0.0603309	0.105928	0.0446984	0.227117	0.00754668	0.835116
ENSG00000001497.12	0.0150153	0.811179	-0.0426421	0.225714	0.00351079	0.952995	-0.241356	5.61785e-05	0.0363196	0.585794	-0.360316	2.42121e-06	0.0787364	0.0346854	0.0319234	0.501262	0.0217808	0.705433	-0.265014	7.1347e-07	-0.204469	5.68323e-07	-0.267459	2.4058e-07	-0.272546	4.45285e-07	-0.205433	0.000211312	-0.0140205	0.868684	-0.13506	0.000333268	-0.153864	2.60428e-05	-0.0623206	0.0832866	-0.0934832	0.00817416
ENSG00000001561.6	0.0413807	0.452396	-0.0042995	0.887724	-0.115111	0.0232312	-0.0536123	0.313732	0.00193625	0.973793	0.0502475	0.452867	0.024532	0.451783	-0.0554831	0.176304	-0.00720469	0.884274	0.124682	0.00750408	0.0496229	0.170581	0.123897	0.00608497	0.100402	0.0326568	0.110442	0.0211434	0.0554711	0.477207	0.0279795	0.390498	0.00671584	0.835141	0.0289872	0.365367	0.0395583	0.206504
ENSG00000001617.7	0.120846	0.059002	-0.0130275	0.716588	-0.0575757	0.335502	-0.105782	0.0832575	-0.00804097	0.900274	0.0652934	0.40134	0.120182	0.00152529	-0.0409751	0.389842	0.135243	0.0204703	0.0288891	0.593461	-0.105495	0.0114466	0.0159263	0.761094	0.0625456	0.251136	0.159337	0.00431056	-0.0470813	0.532105	-0.0502563	0.178831	-0.115993	0.00168038	0.0750038	0.0416058	0.0527611	0.14474
ENSG00000001629.5	0.0462773	0.382054	0.0151083	0.611724	-0.082593	0.0948559	0.026712	0.606699	0.0128519	0.83009	0.0752156	0.246582	0.031662	0.319589	0.0106818	0.786783	0.0260714	0.589205	0.0749687	0.0976784	0.0561607	0.107995	0.0840737	0.0552982	0.0322563	0.479972	0.0233464	0.613745	0.0714946	0.355131	0.0107779	0.738607	0.0290104	0.348519	0.0229381	0.472648	0.0419543	0.17753
ENSG00000001630.11	-0.117751	0.0702169	-0.0619074	0.0881093	0.0406641	0.506017	0.00350823	0.955612	-0.162201	0.0143933	-0.107651	0.177857	0.00657223	0.865372	-0.0344766	0.480259	-0.154431	0.00965168	-0.171148	0.00201334	-0.0798855	0.0612623	-0.178127	0.000892581	-0.17684	0.00162644	-0.20642	0.000306348	0.0361729	0.616123	0.0112072	0.775914	0.0125002	0.741903	-0.0640324	0.0826671	-0.0263357	0.46729
ENSG00000001631.10	0.102443	0.0322715	-0.00400961	0.881589	-0.0297239	0.506866	-0.180569	0.000120518	0.0458913	0.397139	-0.238841	4.74283e-05	0.085609	0.00277158	0.0645206	0.0710589	0.101972	0.0194597	-0.17214	2.49563e-05	-0.141195	6.78569e-06	-0.152207	0.000122439	-0.199857	1.18504e-06	-0.124998	0.00287329	-0.0894873	0.179197	-0.0618577	0.0351721	-0.118595	2.0908e-05	0.000529044	0.985196	0.0225485	0.42452
ENSG00000002016.12	0.124615	0.042672	-0.0256312	0.458962	-0.0871769	0.13935	-0.294051	6.55739e-07	0.0407258	0.523072	-0.307742	4.48582e-05	0.130265	0.00039792	0.139636	0.00251318	0.165768	0.00334053	-0.260837	6.74824e-07	-0.200165	5.89063e-07	-0.239554	2.48646e-06	-0.276947	1.7021e-07	-0.195601	0.000325151	0.00334902	0.967195	-0.124775	0.000694229	-0.174504	1.09652e-06	-0.0103376	0.770671	0.00629288	0.856831
ENSG00000002330.9	-0.0965109	0.0379306	0.0327702	0.2159	0.0908395	0.0390355	0.0665779	0.146022	-0.0484326	0.343459	0.0413754	0.472184	-0.062695	0.0254391	-0.0595321	0.0898846	-0.07621	0.0733755	0.0818479	0.041495	0.0722061	0.0177541	0.0764168	0.0497621	0.113393	0.0051696	0.0781311	0.0561191	-0.0724467	0.305709	0.0537238	0.0615662	0.0468604	0.0834795	0.0149729	0.593053	0.0345876	0.211827
ENSG00000002549.8	0.0162427	0.816304	-0.0559549	0.135833	-0.0188283	0.765663	-0.0645232	0.3271	-0.0751243	0.270036	0.127131	0.127447	0.0527887	0.187996	-0.114789	0.0244324	0.0111747	0.860386	0.103593	0.0758876	-0.0355881	0.425558	0.0934035	0.0982887	0.130703	0.0262965	0.213544	0.000391469	0.0387051	0.630155	-0.0107517	0.788154	-0.0329828	0.411071	0.0167832	0.656358	0.0165305	0.657817
ENSG00000002586.13	-0.125862	0.0301905	0.0943646	0.00376422	-0.0143219	0.791838	0.393851	9.81057e-13	-0.0943829	0.0922231	0.498619	4.56399e-13	-0.232082	9.22757e-12	-0.0453047	0.295125	-0.168057	0.00133801	0.452857	3.76544e-21	0.396765	2.0509e-27	0.439294	3.07126e-21	0.460239	2.48636e-21	0.265596	1.59753e-07	0.00866151	0.903462	0.184358	9.48179e-08	0.300911	7.36593e-20	0.0859528	0.00951809	0.0792835	0.0177943
ENSG00000002587.5	-0.072382	0.279665	0.135835	0.000245329	-0.0184358	0.764174	0.337225	1.91421e-07	-0.105963	0.0974067	0.302709	0.000191373	-0.0877215	0.026602	0.026805	0.590448	-0.0882864	0.147504	0.178274	0.0017529	0.220008	5.02539e-07	0.16384	0.00298888	0.163481	0.00443496	0.0239783	0.684123	-0.0319378	0.697354	0.151622	0.000151636	0.170081	1.15998e-05	0.0615138	0.114939	0.0697966	0.068675
ENSG00000002746.10	0.0644328	0.2939	-0.00581206	0.86742	-0.0694523	0.227301	0.0702926	0.239714	0.055545	0.379383	0.237861	0.00153212	-0.00311136	0.933331	0.0151749	0.740582	0.06384	0.253571	0.124447	0.0179695	0.0849659	0.0370107	0.1372	0.00699331	0.134613	0.0109742	0.134814	0.0127448	0.0407189	0.582611	-0.00808598	0.824474	0.0273332	0.44843	0.0339438	0.352966	0.0395792	0.274518
ENSG00000002822.11	-0.0436264	0.416228	0.0337324	0.254378	0.0947208	0.056459	0.112546	0.0289451	-0.067325	0.191817	0.19623	0.00250503	-0.0559963	0.0747451	-0.0345492	0.387546	-0.0582187	0.233137	0.181191	6.53541e-05	0.1561	7.67433e-06	0.175078	6.75733e-05	0.19066	2.96467e-05	0.144367	0.00207761	0.0509556	0.50417	0.00657144	0.836302	0.0974876	0.0016926	0.0241961	0.420787	0.000930252	0.975277
ENSG00000002834.13	0.0119603	0.847973	0.0932982	0.00671826	-0.0488681	0.394325	0.3031	3.11694e-07	-0.0382706	0.53758	0.43683	4.44211e-09	-0.0850475	0.0212637	-0.145342	0.00172325	-0.0891039	0.118594	0.419417	3.80782e-16	0.255367	1.60193e-10	0.406067	3.75247e-16	0.414891	2.02439e-15	0.325248	1.26737e-09	0.0894883	0.254891	0.18083	6.68813e-07	0.180067	5.28743e-07	0.0583582	0.0968725	0.0387489	0.270461
ENSG00000002919.10	-0.0218922	0.724845	-0.00940577	0.785948	0.0914661	0.11577	-0.201575	0.000731726	0.00720297	0.910715	-0.266661	0.000421845	0.0671392	0.068169	0.0154151	0.740622	0.00687654	0.903882	-0.175759	0.000898244	-0.135088	0.000889649	-0.163942	0.00138943	-0.149687	0.0051746	-0.111265	0.041824	-0.0580805	0.476641	0.0521398	0.159023	-0.0765122	0.0357612	-0.0794972	0.0282325	-0.0238619	0.506373
ENSG00000002933.3	-0.103583	0.105418	0.0653232	0.065157	0.0887092	0.136318	0.374957	5.69237e-10	-0.197359	0.00110567	0.406756	1.23857e-07	-0.19089	3.82527e-07	0.0124579	0.794574	-0.100473	0.0832617	0.226272	2.85091e-05	0.23905	1.02756e-08	0.208661	6.71208e-05	0.277443	3.50169e-07	0.114071	0.0417152	-0.106783	0.134364	0.14293	0.000131978	0.246472	2.99363e-11	0.0464372	0.191016	0.0424787	0.227952
ENSG00000003056.3	0.0569861	0.360291	-0.0354271	0.310134	-0.14568	0.0132929	0.104031	0.0885027	-0.0360201	0.565106	0.102975	0.179743	-5.56808e-05	0.998759	0.0599021	0.201837	0.0471533	0.40861	0.0823074	0.127084	0.056048	0.176312	0.0816961	0.11829	0.0531739	0.329097	0.00674397	0.903078	0.00982511	0.913391	0.0948537	0.0116726	0.0562011	0.125688	0.0180946	0.62517	-3.3366e-05	0.999198
ENSG00000003096.9	-0.0501695	0.451002	0.0972183	0.00808136	0.0894841	0.141794	0.109175	0.0896847	-0.114929	0.0893859	0.036981	0.647251	-0.115831	0.00309433	0.0392758	0.428749	-0.103778	0.0871517	0.00785771	0.88993	0.0815173	0.0629469	0.00620423	0.910138	-0.020473	0.720321	-0.113371	0.0520963	0.0209176	0.799365	0.130061	0.00102606	0.117299	0.00247082	0.0111136	0.773547	0.0660899	0.0817208
ENSG00000003137.4	0.0423604	0.532172	0.0525142	0.156217	-0.135651	0.0310496	0.241331	0.00015768	-0.010906	0.87437	0.310186	0.000148716	-0.0908702	0.0219975	-0.0351753	0.489074	0.0227883	0.712633	0.337409	4.2098e-09	0.207287	2.75814e-06	0.33512	1.46734e-09	0.324394	2.13665e-08	0.269972	7.43312e-06	-0.0878226	0.323067	0.103896	0.00725597	0.140437	0.000382213	0.0705559	0.060306	0.0420476	0.264869
ENSG00000003147.13	-0.0540057	0.405442	-0.0278717	0.435538	-0.048932	0.415973	-0.09599	0.119985	0.0928564	0.185757	0.0602838	0.445187	-0.0307095	0.418789	-0.121448	0.0122705	-0.0760114	0.199454	0.0307836	0.578342	-0.0419182	0.323095	-0.00481659	0.928509	0.0808817	0.146527	0.11828	0.0392114	-0.0234631	0.753123	0.0406785	0.294547	-0.0100823	0.789084	-0.010579	0.77011	-0.00975767	0.787208
ENSG00000003249.9	-0.0990121	0.0988267	0.121125	0.000147048	0.0300568	0.588515	0.343785	3.04474e-10	-0.0662446	0.229603	0.511001	1.71599e-13	-0.10094	0.0035239	-0.15405	0.000512215	-0.201675	0.000230496	0.485674	8.20722e-24	0.351927	4.31192e-21	0.469121	9.29879e-24	0.477923	1.0621e-22	0.335071	9.05689e-11	-0.00783375	0.887241	0.187126	4.20373e-08	0.297922	3.17238e-18	0.0842696	0.006101	0.0630572	0.0405236
ENSG00000003393.10	0.107397	0.0483963	-0.00614813	0.840897	-0.0390894	0.438957	-0.0826181	0.123141	0.0566734	0.359982	-0.114684	0.087205	0.0401966	0.216274	0.0688407	0.0898543	0.100805	0.0418283	-0.055562	0.235775	-0.0406274	0.258044	-0.040525	0.373007	-0.0961774	0.0413519	-0.0598727	0.211665	-0.0229113	0.751898	-0.0388639	0.242241	-0.0602656	0.0573687	0.0246882	0.448825	0.0330992	0.29946
ENSG00000003400.10	0.0299934	0.648939	-0.0458799	0.202232	-0.0811369	0.18209	-0.0180519	0.772525	-0.065542	0.302429	0.192553	0.0149532	-0.0124026	0.74746	-0.00569288	0.906996	-0.0165541	0.782323	0.0619455	0.262873	0.00334235	0.937516	0.049883	0.352405	0.112725	0.043047	0.0967225	0.0909132	-0.0174668	0.824007	-0.0493221	0.201349	0.0461026	0.223666	0.014236	0.692443	-0.0160168	0.654433
ENSG00000003402.15	0.162832	0.0020488	-0.0625769	0.0350364	-0.126035	0.0111605	-0.0554468	0.282436	0.103467	0.0450972	0.0839184	0.195201	0.0638717	0.0427531	-0.0392601	0.324084	0.153363	0.00140462	0.0967685	0.0344127	-0.0483794	0.16576	0.103946	0.0189429	0.1069	0.0205154	0.211541	5.82127e-06	-0.0793363	0.264089	-0.102911	0.00118906	-0.100253	0.00124153	0.030363	0.321227	0.0152812	0.611002
ENSG00000003436.10	-0.214103	0.000429308	0.0325267	0.335351	0.0827914	0.141565	0.393892	7.72835e-12	-0.130432	0.0294225	0.373207	3.6365e-07	-0.282392	1.7004e-15	-0.00104797	0.981566	-0.19975	0.000315195	0.238997	3.48136e-06	0.294566	9.81354e-14	0.203459	4.54451e-05	0.229553	9.5052e-06	0.0468821	0.37807	-0.0321752	0.631352	0.188141	1.64538e-07	0.273509	3.40629e-15	0.0364843	0.295399	0.027513	0.427403
ENSG00000003509.11	0.0783305	0.16192	-0.0104862	0.739407	0.0823466	0.117228	-0.208709	0.000131793	0.0111598	0.856105	-0.34052	5.54869e-07	0.125595	0.00015482	0.120684	0.00377908	0.11892	0.0191975	-0.328041	3.11522e-12	-0.222862	7.28481e-10	-0.32174	1.66526e-12	-0.322554	9.58791e-12	-0.23773	9.75014e-07	-0.047509	0.476568	-0.0710053	0.0371518	-0.187088	6.17328e-09	-0.045319	0.163424	-0.00562668	0.862092
ENSG00000003756.12	0.0324705	0.601324	0.0362585	0.300441	-0.0340861	0.563496	-0.144172	0.0172044	0.0774017	0.250218	-0.0847391	0.266598	0.0966197	0.00952193	0.0944437	0.0424438	0.0185343	0.743571	-0.15343	0.0036641	-0.0720545	0.0776743	-0.136668	0.00755916	-0.164453	0.00215474	-0.147141	0.00693912	0.0135315	0.867086	-0.0356936	0.342861	-0.0416935	0.239578	0.0248456	0.500977	0.0139172	0.700973
ENSG00000003987.9	-0.150204	0.0129585	0.0563596	0.091077	-0.04881	0.378751	0.431985	3.48777e-14	-0.0343681	0.544259	0.505755	1.52107e-12	-0.158667	6.89851e-06	-0.131796	0.003685	-0.19137	0.000500189	0.438575	1.48095e-18	0.348174	2.11214e-19	0.411622	1.64285e-17	0.399071	2.77295e-15	0.265809	3.96561e-07	0.042152	0.55321	0.186787	1.27773e-07	0.264494	1.61444e-14	0.0567874	0.104787	0.0489876	0.159903
ENSG00000003989.12	-0.0272708	0.659618	-0.0580181	0.0913929	0.0290102	0.627054	0.0837836	0.156922	0.0112144	0.852664	0.103396	0.170896	-0.0244771	0.50241	-0.00446697	0.924038	-0.084772	0.136068	-0.0257008	0.625367	0.007143	0.860825	-0.0338167	0.506809	-0.0356868	0.501158	-0.0612441	0.263982	-0.0447571	0.535971	-0.00358759	0.921802	0.0639479	0.0764051	-0.0424423	0.214433	-0.0331811	0.322596
ENSG00000004059.6	-0.11472	0.0217953	0.0163781	0.565383	0.146474	0.00179717	0.0761341	0.122952	-0.00726523	0.897158	-0.0127418	0.837219	-0.0989392	0.000928205	-0.0116811	0.756305	-0.111203	0.0145755	-0.0522957	0.225345	0.0108865	0.741722	-0.0646236	0.122289	-0.024235	0.579759	-0.0761209	0.0838879	-0.0306264	0.670709	0.067946	0.0280182	0.051861	0.0758823	-0.0541557	0.0757121	-0.0267528	0.369619
ENSG00000004139.9	0.0853972	0.189445	-0.00820408	0.822394	-0.00953735	0.876272	-0.0161563	0.79834	0.0434175	0.498974	-0.116293	0.142435	0.0464524	0.23912	0.0255482	0.598547	0.127389	0.0320414	-0.128459	0.0214352	-0.144488	0.000762573	-0.1156	0.032608	-0.128765	0.0222909	-0.0564076	0.327787	-0.0507135	0.532385	0.0824431	0.0342466	-0.0970791	0.0109132	-0.0330421	0.381064	-0.111922	0.0024764
ENSG00000004142.7	0.0286084	0.645392	-0.068092	0.0490346	0.129478	0.0259841	-0.229118	0.000122076	0.0877884	0.143575	-0.32459	1.54142e-05	0.182336	4.95757e-07	-0.0457491	0.325282	0.0594473	0.295119	-0.23032	1.24843e-05	-0.225281	2.18287e-08	-0.234739	4.23682e-06	-0.215442	5.02232e-05	-0.0930339	0.0912215	-0.0247499	0.750608	-0.109191	0.00310442	-0.175801	9.38151e-07	-0.0638855	0.0741797	-0.029626	0.400648
ENSG00000004399.8	0.00165436	0.97664	-0.0117631	0.706495	-0.141612	0.00792793	0.143692	0.00845249	0.0126702	0.811247	0.135106	0.0502935	-0.00644391	0.847551	-0.0340365	0.419042	-0.00264814	0.959083	0.0833493	0.083965	0.0303963	0.414757	0.0751356	0.107555	0.0597765	0.219808	0.0696079	0.163327	-0.00849626	0.901362	0.00746536	0.825328	0.0258879	0.43565	0.0926791	0.00452142	0.0498706	0.118621
ENSG00000004455.12	0.107421	0.102329	-0.0857148	0.019935	0.0504576	0.416501	-0.419678	1.15489e-11	0.100288	0.0968356	-0.476721	1.2128e-09	0.23851	6.49792e-10	-0.0229766	0.638825	0.141864	0.0184514	-0.352721	1.11868e-10	-0.343418	2.54517e-16	-0.338045	1.69018e-10	-0.323271	4.98272e-09	-0.11639	0.042052	-0.101523	0.156514	-0.189326	1.18882e-06	-0.290794	7.18858e-15	-0.120526	0.00122289	-0.0703745	0.0571625
ENSG00000004468.8	0.0590997	0.382339	0.0507975	0.15677	-0.0165105	0.786154	-0.131721	0.0320382	0.164324	0.00551456	-0.15007	0.0568077	0.0304205	0.428855	0.0560446	0.255647	0.0250614	0.683132	-0.121019	0.0299133	-0.0854664	0.045839	-0.100149	0.0634126	-0.144589	0.0098558	-0.111053	0.0559695	0.0499313	0.4434	-0.0672704	0.0794348	-0.052092	0.178541	0.00327314	0.927467	0.0239216	0.495884
ENSG00000004478.5	0.00726815	0.911094	-0.0859431	0.0167834	0.127134	0.034834	-0.173778	0.00551567	-0.0660779	0.307953	-0.283195	0.000309561	0.0544557	0.157663	0.0530279	0.274589	0.00129674	0.982587	-0.256845	3.34064e-06	-0.174625	4.03882e-05	-0.250163	2.92815e-06	-0.251291	6.37754e-06	-0.202316	0.000397889	0.0439758	0.564713	-0.131966	0.000622081	-0.105071	0.00562565	-0.0883119	0.0190286	-0.074341	0.0438534
ENSG00000004487.11	0.02165	0.718701	-0.0711378	0.0352711	0.0324878	0.567156	-0.367176	1.90922e-10	0.0607312	0.335474	-0.599339	1.05756e-16	0.122393	0.00055439	0.110265	0.0139426	0.0820355	0.134416	-0.499512	1.15998e-23	-0.358064	6.97328e-21	-0.482797	1.64292e-23	-0.502193	1.88514e-23	-0.380086	3.43646e-13	0.0337835	0.6673	-0.119808	0.000879905	-0.251826	2.16406e-13	-0.0620586	0.0752673	-0.0451688	0.192101
ENSG00000004534.10	-0.0987894	0.134547	-0.048142	0.177593	0.10099	0.099929	-0.164709	0.00750302	-0.0108922	0.865033	-0.241702	0.002124	0.0668074	0.079819	0.053629	0.275532	-0.0605027	0.315635	-0.236384	1.92993e-05	-0.105404	0.0138981	-0.231027	1.54901e-05	-0.256714	4.47821e-06	-0.238771	3.14507e-05	-0.0031559	0.969104	-0.0868424	0.0228143	-0.0539832	0.161513	-0.0579068	0.104349	-0.038885	0.266751
ENSG00000004660.10	-0.120254	0.0560256	0.00293506	0.93199	-0.0850324	0.144642	0.28337	1.5166e-06	-0.147115	0.0144507	0.307421	4.34697e-05	-0.135468	0.000204071	-0.0345995	0.458826	-0.127603	0.0263968	0.229389	1.42492e-05	0.228113	2.0256e-08	0.206042	5.55991e-05	0.217956	4.49424e-05	0.0963501	0.081531	-0.0577698	0.448353	0.0452168	0.211668	0.200892	3.10274e-08	0.0170781	0.629417	0.0460993	0.183487
ENSG00000004700.11	0.048798	0.332968	0.0375135	0.184412	-0.130686	0.00517661	0.123452	0.0115386	-0.0909205	0.100701	0.20564	0.000785805	-0.0153386	0.610279	0.0214817	0.567429	0.0120373	0.793349	0.228629	8.04526e-08	0.177227	7.00624e-08	0.230998	2.19448e-08	0.17947	3.05687e-05	0.103353	0.0185051	0.10528	0.171255	0.0511578	0.092944	0.10673	0.000269683	0.0548938	0.0610164	0.0620803	0.0318951
ENSG00000004766.11	0.0163063	0.766128	-0.00230779	0.939402	-0.00797672	0.875035	-0.0881229	0.0983092	0.0734645	0.173703	-0.161268	0.0159022	0.025587	0.427691	0.129416	0.00145401	0.0797037	0.111252	-0.119833	0.0105141	-0.0502127	0.164083	-0.101895	0.0249096	-0.134101	0.00438165	-0.142121	0.00306317	-0.0145566	0.847103	-0.0585127	0.0719611	-0.0406844	0.204236	-0.018712	0.55632	0.0375424	0.234468
ENSG00000004776.7	-0.0423994	0.476743	-0.0179773	0.584938	0.0804596	0.147112	0.0359471	0.530932	-0.0372038	0.536688	0.091995	0.207507	-0.0244123	0.486639	-0.117012	0.00849562	-0.0409015	0.45194	0.127962	0.0124826	0.069007	0.0784988	0.122331	0.0136881	0.140401	0.00647485	0.158359	0.00267713	0.00755084	0.924746	-0.00804172	0.819866	0.0201934	0.562304	-0.00477401	0.88814	-0.00904983	0.786577
ENSG00000004777.14	-0.0609461	0.267445	-0.0466445	0.135376	-0.0226087	0.665124	0.0126572	0.811871	-0.0586738	0.254463	-0.0837652	0.212048	-0.0785131	0.0163308	0.125183	0.00251624	-0.00246563	0.96088	-0.193541	3.97152e-05	-0.0925825	0.0105646	-0.204321	7.42876e-06	-0.172034	0.00031205	-0.224275	3.86141e-06	-0.135023	0.0507625	-0.0186663	0.572775	-0.00997955	0.756305	0.0111286	0.719506	-0.0345311	0.261418
ENSG00000004779.5	0.00772416	0.900697	-0.0958866	0.00622012	0.0955319	0.105299	-0.229265	0.000157376	0.0486068	0.433376	-0.312385	4.11029e-05	0.115212	0.00189906	-0.0292577	0.532742	0.039827	0.482639	-0.22996	1.53473e-05	-0.189647	3.20241e-06	-0.229245	8.71986e-06	-0.201208	0.000189687	-0.0998034	0.0686963	-0.0731392	0.336801	-0.146417	0.00011231	-0.160838	8.63268e-06	-0.0807438	0.0300445	-0.0551275	0.130805
ENSG00000004799.7	0.00800517	0.905395	0.00236482	0.947583	0.086275	0.162337	0.0789147	0.208415	0.0264528	0.66841	-0.0152063	0.849941	-0.0239925	0.536823	0.0572506	0.248522	0.00450444	0.941868	-0.00792101	0.887921	0.0188101	0.668207	-0.0156206	0.773573	-0.0431161	0.445812	-0.0499291	0.3934	0.0459181	0.502813	-0.0238626	0.533874	-0.00664081	0.865936	0.0284331	0.423844	0.00788137	0.825086
ENSG00000004838.9	-0.0130612	0.83864	-0.0052462	0.884011	-0.068908	0.245486	-0.0597026	0.344057	-0.064416	0.331638	-0.0311604	0.692083	-0.0196961	0.609856	0.0333336	0.483063	0.0187557	0.746353	-0.0204321	0.710294	-0.00853585	0.840404	-0.0228899	0.667512	-0.0120458	0.827729	-0.0178164	0.752038	0.0339584	0.687672	0.000365842	0.99245	-0.00299695	0.936153	0.0337353	0.392593	-0.013428	0.729026
ENSG00000004846.12	-0.0212172	0.753989	-0.0208497	0.5787	-0.0435649	0.486933	-0.0436331	0.503787	0.0340559	0.637622	-0.00280937	0.972694	0.0308097	0.440384	0.0905211	0.0729063	-0.0312181	0.613873	-0.125617	0.0293611	-0.00898729	0.839745	-0.118306	0.0340373	-0.12908	0.0266532	-0.157404	0.0080861	-0.0559241	0.458083	-0.0617317	0.123031	0.0342952	0.386012	-0.034301	0.360871	0.0370253	0.3226
ENSG00000004864.9	-0.0726712	0.255608	-0.0573048	0.105332	0.0209209	0.725578	0.208218	0.000615135	0.0392366	0.508023	0.212371	0.00599805	-0.0726214	0.0539499	-0.121779	0.0108136	-0.151137	0.0103481	0.17555	0.00120128	0.120513	0.00392762	0.163283	0.00187102	0.12527	0.0223666	0.0914611	0.103165	0.0279317	0.704693	0.0629107	0.0982874	0.118306	0.00146931	0.0246198	0.501046	0.00670719	0.851808
ENSG00000004866.14	-0.0543597	0.411672	0.0364514	0.325341	-0.0150236	0.807463	-0.0962082	0.132686	-0.0531798	0.426615	0.0503756	0.531626	-0.00652807	0.868279	-0.17068	0.000510783	-0.0507246	0.400902	0.220247	8.48856e-05	0.113078	0.00965804	0.220191	4.90474e-05	0.231797	4.04453e-05	0.25978	6.38193e-06	0.0746214	0.323242	-0.0268057	0.49783	0.0178482	0.644236	-0.0310689	0.399151	0.0106355	0.77636
ENSG00000004897.7	0.0260882	0.599896	0.0105462	0.700814	-0.0512	0.254082	0.0879013	0.0682505	0.0109714	0.839916	0.0977182	0.106166	0.000835259	0.977401	0.0115287	0.755888	0.0213971	0.636375	0.114636	0.00669558	0.073132	0.0251105	0.113771	0.00543735	0.0851498	0.0453281	0.0593115	0.172518	-0.0327389	0.605912	0.0303784	0.304435	0.0435901	0.134031	0.0181843	0.529598	0.0238148	0.394517
ENSG00000004961.10	0.0538776	0.421283	0.00699994	0.851923	-0.0753555	0.232815	-0.0104064	0.872575	-0.00176039	0.979566	0.163843	0.0448377	0.0660347	0.0983295	-0.120402	0.0157979	-0.0135987	0.823796	0.179283	0.00157699	0.0621228	0.154653	0.187372	0.000638463	0.212259	0.000203434	0.235692	5.10122e-05	0.1922	0.0129494	-0.0138049	0.73079	0.0137129	0.724116	-0.0233147	0.546018	0.0284104	0.461791
ENSG00000004975.7	0.0726109	0.17541	-0.059847	0.0456984	-0.0104129	0.835029	-0.333485	1.138e-10	-0.0069158	0.900937	-0.445124	4.94984e-12	0.0939044	0.00300583	0.103786	0.00993589	0.115923	0.017515	-0.42681	1.34489e-21	-0.292673	2.448e-17	-0.402823	1.62508e-20	-0.414584	4.29118e-20	-0.308647	4.28693e-11	-0.0602448	0.351032	-0.106384	0.000986921	-0.226717	2.52962e-13	-0.0187609	0.546255	-0.0364475	0.237367
ENSG00000005007.8	0.137833	0.00750071	-0.0500547	0.082055	-0.039759	0.41251	-0.359995	2.91484e-13	0.0957294	0.0649756	-0.443259	9.89094e-13	0.207721	1.16215e-11	0.0598956	0.121294	0.2	1.81879e-05	-0.377451	2.78727e-18	-0.362914	2.95273e-28	-0.345754	1.95427e-16	-0.337773	1.28793e-14	-0.146549	0.00126495	-0.0223119	0.746183	-0.119081	0.00010815	-0.288013	1.26521e-22	-0.044337	0.153613	-0.0311535	0.304551
ENSG00000005020.8	0.0251274	0.637224	0.0019698	0.947908	-0.058898	0.242761	0.138589	0.00825347	-0.00338105	0.9536	0.175388	0.00699235	-0.00875612	0.785316	0.0350695	0.378964	-0.000372689	0.993823	0.170585	0.00019019	0.160202	4.50405e-06	0.172969	9.41909e-05	0.113541	0.0138617	0.0434652	0.356571	0.253473	0.000610139	0.0152664	0.639243	0.103523	0.000838743	0.0149596	0.641974	0.0105671	0.734928
ENSG00000005022.5	-0.0552311	0.380238	-0.0871848	0.0128199	0.0961028	0.104701	-0.252693	2.99102e-05	0.0367367	0.567169	-0.412222	6.19382e-08	0.104856	0.00475415	-0.0176531	0.708617	-0.0328405	0.569895	-0.331888	3.25775e-10	-0.222665	5.45157e-08	-0.33266	7.63604e-11	-0.342105	1.52688e-10	-0.262794	1.50671e-06	0.0856253	0.270264	-0.13813	0.000248736	-0.143706	8.63861e-05	-0.0999944	0.00475447	-0.098126	0.00596271
ENSG00000005059.11	-0.231639	0.000106805	0.130599	7.39134e-05	0.0640726	0.246468	0.571601	3.5482e-25	-0.227084	4.91789e-05	0.614283	9.13768e-19	-0.299645	4.06441e-18	-0.0198472	0.658012	-0.27419	4.10549e-07	0.438211	9.17503e-19	0.45057	4.93861e-33	0.402219	5.67846e-17	0.435826	2.54031e-18	0.164132	0.00169552	0.0194331	0.783172	0.269949	4.06094e-15	0.410509	1.21786e-34	0.0215838	0.52478	0.0494463	0.141501
ENSG00000005073.5	-0.0658559	0.329807	-0.0291342	0.442028	-0.0125019	0.842075	-0.0986464	0.131662	-0.0914342	0.191429	-0.141307	0.0868475	0.034049	0.3997	-0.00806947	0.873031	-0.0100607	0.87088	-0.134039	0.0189608	-0.0972397	0.0277543	-0.130309	0.0184524	-0.113992	0.0480288	-0.0395938	0.502458	0.0153876	0.855342	0.00944607	0.816987	-0.0881297	0.0248919	-0.0554264	0.149106	0.0341332	0.371936
ENSG00000005075.11	-0.0467036	0.369853	-0.00456487	0.877695	0.0796354	0.108797	-0.0816439	0.110697	0.0341569	0.528639	-0.125013	0.0527787	0.00929748	0.767802	-0.0501932	0.201581	-0.0322366	0.497087	-0.069632	0.122297	-0.0498511	0.148634	-0.0703209	0.107476	-0.0394461	0.388815	-0.0208844	0.652016	-0.0436749	0.537868	-0.0455185	0.155737	-0.0482122	0.11418	-0.0115146	0.715128	-0.0248839	0.418963
ENSG00000005100.8	0.115804	0.0457783	0.00506972	0.877547	-0.0864379	0.116778	-0.112732	0.048018	0.141112	0.0256299	-0.112162	0.119533	0.122445	0.000447965	0.0745712	0.0870457	0.110179	0.0375883	-0.0984111	0.04912	-0.0963449	0.0117187	-0.0820374	0.09091	-0.116253	0.0213856	-0.072357	0.159049	-0.0599953	0.435772	-0.00359779	0.918529	-0.0821708	0.0154484	-0.00460503	0.893652	-0.00626926	0.853554
ENSG00000005102.8	0.0617263	0.334477	-0.0587788	0.0949585	-0.0972489	0.106058	-0.10679	0.0778838	-0.0964347	0.143362	0.0432433	0.578804	0.0628258	0.0947392	-0.036657	0.445881	0.0476019	0.416681	0.0442572	0.417417	-0.0636651	0.129032	0.0176733	0.738049	0.0782363	0.154024	0.133159	0.0187791	-0.0952574	0.225414	-0.0790708	0.0334359	-0.043897	0.238511	0.0168533	0.63369	0.0179754	0.605103
ENSG00000005108.11	-0.0905848	0.133711	-0.0122365	0.716953	-0.171867	0.00239059	0.114203	0.0529714	0.0197454	0.734108	0.203757	0.00613981	-0.016349	0.647931	-0.0333671	0.461799	-0.0915363	0.0959641	0.149455	0.00403411	0.117849	0.00296598	0.133005	0.00829415	0.123768	0.0186316	0.073465	0.171237	-0.0721173	0.327874	0.0232218	0.524946	0.101009	0.0041954	0.0358247	0.311732	0.0551807	0.110763
ENSG00000005156.7	0.143392	0.0258226	-0.0179823	0.617801	-0.00341039	0.955475	-0.0235618	0.707704	0.10015	0.130307	-0.0128225	0.872754	0.0834051	0.0300659	0.0895001	0.0636451	0.123328	0.0362765	-0.093342	0.0918464	-0.0661542	0.118281	-0.0821619	0.125551	-0.124795	0.026177	-0.075994	0.182687	0.0111357	0.884866	-0.0178664	0.641968	-0.0399305	0.289625	0.0542684	0.149737	-0.00607466	0.86901
ENSG00000005175.5	-0.0191287	0.72561	0.0360609	0.244737	-0.0432052	0.391492	0.139495	0.00935333	-0.0883131	0.111307	0.165785	0.0124667	-0.0320348	0.330663	0.0134696	0.741299	-0.049281	0.316385	0.182844	8.94896e-05	0.174734	1.06917e-06	0.185632	3.99096e-05	0.12816	0.00645794	0.0387231	0.419019	0.0185604	0.774283	0.0499578	0.135327	0.129036	5.08259e-05	0.0131075	0.68532	0.043474	0.173914
ENSG00000005187.7	-0.0278881	0.641869	-0.0370563	0.27384	-0.0264297	0.634467	0.00672743	0.910212	0.0249475	0.69036	0.0340667	0.645433	-0.0380762	0.288522	-0.0323685	0.469787	-0.0453764	0.405747	0.0241752	0.641517	0.0052721	0.894916	0.0194117	0.700636	0.0243892	0.640457	0.0399514	0.450426	0.0716668	0.378391	0.0104309	0.775186	0.00653697	0.852635	-0.0213133	0.565584	0.0226574	0.531472
ENSG00000005189.15	0.182914	0.00640171	-0.0633012	0.0847767	0.038682	0.530569	-0.249471	8.82809e-05	0.100283	0.131469	-0.22096	0.00640891	0.0398878	0.307979	0.0718035	0.153965	0.153367	0.0126867	-0.147209	0.00976942	-0.148141	0.000710121	-0.13749	0.0126787	-0.135843	0.0179767	-0.0526692	0.372091	0.119081	0.120592	-0.0423007	0.285832	-0.136857	0.000455466	-0.0950342	0.0118935	-0.0662028	0.0754752
ENSG00000005194.10	-0.0233574	0.70949	-0.0300386	0.389012	0.144177	0.0142576	-0.157804	0.0101825	-0.0789888	0.222183	-0.143869	0.0611008	0.0622817	0.0930812	-0.0898806	0.0549899	-0.0408668	0.474281	-0.0698885	0.19223	-0.093517	0.0229706	-0.079211	0.127002	-0.0465257	0.389645	-0.0179388	0.745383	-0.00112101	0.988351	-0.0600307	0.10966	-0.037961	0.299864	-0.0101433	0.783683	0.0200286	0.578369
ENSG00000005206.12	0.0359423	0.378994	-0.0106659	0.64413	-0.00606716	0.874627	-0.11022	0.00572882	-0.0152251	0.723229	-0.0766259	0.12741	0.0237526	0.333007	0.02055	0.505895	0.0540602	0.147221	-0.115638	0.00103991	-0.108855	5.1243e-05	-0.11859	0.000518788	-0.08733	0.0146431	-0.0317936	0.383304	-0.155738	0.0082373	-0.0236601	0.344479	-0.0906339	0.000150623	0.0374037	0.118763	0.01515	0.521877
ENSG00000005238.15	-0.135095	0.034033	0.0560175	0.107761	-0.0118003	0.839719	0.149125	0.0138841	-0.071364	0.275822	0.0987068	0.197418	-0.108357	0.00396845	-0.0807304	0.0880688	-0.177241	0.0023618	0.123935	0.0207741	0.131467	0.0015155	0.106892	0.0394614	0.113914	0.0353835	0.034739	0.532126	-0.0640443	0.405319	0.144135	0.000111133	0.14131	0.000134872	-0.0337113	0.336693	-0.0331147	0.344001
ENSG00000005243.5	-0.013135	0.83204	0.0264547	0.443355	0.0583497	0.31521	-0.0202142	0.73726	-0.0791626	0.207026	0.0518744	0.492194	-0.0754749	0.03937	-0.0858098	0.0633593	-0.0217331	0.698992	0.174055	0.000972594	0.110309	0.00636108	0.175528	0.000591819	0.223777	2.57083e-05	0.20071	0.00021021	0.024826	0.751676	0.0302528	0.416409	0.0404846	0.262318	-0.043127	0.220078	0.0175539	0.619241
ENSG00000005249.8	0.207262	3.53098e-05	-0.0674873	0.014989	-0.0537793	0.249694	-0.382751	4.21385e-16	0.134536	0.0120474	-0.417294	3.5719e-12	0.224321	1.11298e-14	0.0597762	0.109991	0.272405	1.6423e-09	-0.235447	2.13498e-08	-0.275263	1.06568e-17	-0.207018	3.88829e-07	-0.246481	5.6902e-09	-0.0784344	0.0734852	0.0818669	0.224233	-0.178258	1.08919e-09	-0.27156	5.86729e-22	-0.0668666	0.0193808	-0.02562	0.368783
ENSG00000005302.13	-0.161029	0.00592194	0.119992	0.000216589	0.0131338	0.810645	0.373498	1.65711e-11	-0.143059	0.0140968	0.566741	3.33631e-16	-0.251389	2.311e-13	-0.0481694	0.270751	-0.188992	0.000395791	0.468094	4.15794e-22	0.389562	4.69443e-26	0.442642	4.70173e-21	0.462936	1.98493e-21	0.286417	1.70039e-08	0.015659	0.828718	0.194473	1.72142e-08	0.301341	9.64562e-20	0.0493093	0.130924	0.0381229	0.24712
ENSG00000005339.8	0.138719	0.00964797	-0.0183351	0.54732	-0.138441	0.00632354	-0.138083	0.00931175	0.147167	0.0132699	-0.209844	0.00178578	0.125846	9.43427e-05	0.0709715	0.079391	0.129677	0.00844691	-0.158965	0.000535732	-0.167985	1.38659e-06	-0.148131	0.000876675	-0.192805	4.07508e-05	-0.101785	0.0306169	-0.044551	0.5637	-0.0903973	0.00613248	-0.135984	1.4078e-05	-0.00549865	0.861653	-0.0277421	0.37357
ENSG00000005379.11	0.0510426	0.420458	0.0598155	0.0841629	-0.0557964	0.34963	-0.17832	0.00237514	0.039844	0.484681	-0.250599	0.000947184	-0.0233119	0.533952	0.158437	0.000792954	0.0966654	0.0966037	-0.246194	3.23258e-06	-0.123607	0.00268848	-0.23099	6.26454e-06	-0.238735	7.90033e-06	-0.233081	2.47975e-05	-0.0287393	0.724163	-0.030249	0.404095	-0.0890283	0.0162519	0.0499101	0.142994	-0.0129663	0.697738
ENSG00000005436.9	0.1311	0.00899227	-0.00704091	0.803596	0.0192114	0.679709	-0.227468	2.28362e-06	0.1026	0.0404373	-0.314487	1.81278e-07	0.136267	5.2349e-06	0.0407114	0.274639	0.175764	0.000108841	-0.206589	1.22779e-06	-0.209045	1.51953e-10	-0.188573	4.83116e-06	-0.224787	1.51059e-07	-0.103679	0.0182957	-0.0291325	0.662423	-0.0886614	0.00343639	-0.189482	5.09362e-11	-0.0478561	0.0970201	-0.0100428	0.726729
ENSG00000005448.12	-0.0997256	0.078129	-0.00683375	0.832978	0.0561557	0.292846	0.176519	0.00142947	-0.101348	0.104463	0.298965	1.57684e-05	-0.122328	0.000325459	-0.0338882	0.42399	-0.113911	0.0267775	0.121555	0.0121137	0.108791	0.0033477	0.0984845	0.0362723	0.163583	0.000783807	0.0897116	0.071184	-0.040077	0.571634	0.0750071	0.030431	0.129865	7.42008e-05	-0.0173273	0.609881	-0.00661974	0.843012
ENSG00000005469.7	-0.164868	0.0081635	0.0900587	0.00986696	-0.0288756	0.622219	0.179386	0.00303744	-0.151999	0.0122839	0.23093	0.0023669	-0.108801	0.00350783	-0.00458888	0.92176	-0.172121	0.00248047	0.218933	4.1496e-05	0.240941	3.84447e-09	0.213867	3.61549e-05	0.20083	0.00018884	0.0608841	0.272603	0.0415011	0.618587	0.131939	0.000402909	0.191018	1.37067e-07	0.059514	0.102179	0.0495678	0.165115
ENSG00000005471.11	-0.0124004	0.856118	0.060778	0.109547	0.00110282	0.985939	0.206107	0.00193093	-0.0775517	0.285779	0.142303	0.0871589	-0.181648	6.29565e-06	0.0064205	0.899064	-0.0486149	0.433986	0.083782	0.148853	0.104376	0.0206153	0.0868085	0.122671	0.059446	0.308864	0.000530607	0.992882	-0.0951159	0.26239	0.12448	0.00225566	0.0723619	0.0682933	0.0392731	0.333873	-0.0335438	0.397367
ENSG00000005483.15	0.0786811	0.153503	-0.0043628	0.889218	-0.120352	0.0207308	-0.120158	0.0274258	0.0464878	0.449602	-0.152036	0.0275739	0.0742486	0.0259308	0.0474103	0.254303	0.0737105	0.145601	-0.0998817	0.0352207	-0.0914427	0.0118452	-0.0917087	0.0461534	-0.129447	0.00742531	-0.084407	0.0823947	-0.0395036	0.600066	-0.0418081	0.221657	-0.073987	0.0217812	-0.00125385	0.969946	0.000805689	0.980323
ENSG00000005486.12	-0.00541134	0.9217	0.0293291	0.336957	0.0363566	0.483068	0.0379496	0.472247	-0.06011	0.280754	0.106448	0.109984	-0.0172944	0.591985	-0.107968	0.00870326	-0.0228477	0.64899	0.181008	0.000110439	0.0918518	0.0101935	0.170533	0.000169991	0.210635	7.57257e-06	0.225643	3.04683e-06	-0.156012	0.0253854	0.0418979	0.20132	0.0359029	0.261887	-0.0031316	0.920109	-0.00171181	0.955909
ENSG00000005513.9	0.0374668	0.572717	-0.0230497	0.527418	-0.0419662	0.485947	0.0967569	0.126748	-0.121907	0.0513638	0.128948	0.103929	-0.0025063	0.948856	-0.0364925	0.457802	0.0405409	0.50243	0.0956863	0.0850426	0.0195163	0.651555	0.077925	0.147415	0.109801	0.049414	0.131735	0.0210317	-0.0354458	0.640886	0.0546695	0.15912	0.0108229	0.777902	0.050666	0.190469	0.0225865	0.5543
ENSG00000005700.10	0.085199	0.0985459	-0.0024183	0.933347	-0.051855	0.282772	-0.105044	0.0353526	0.054983	0.3369	-0.158193	0.0123664	0.0898698	0.00339751	0.0672088	0.0800024	0.0797298	0.0896975	-0.1209	0.00605421	-0.084867	0.0123204	-0.109991	0.0100106	-0.166959	0.00016956	-0.126824	0.00506733	-0.0118534	0.856709	-0.0256054	0.411502	-0.0644654	0.031861	-0.0255274	0.388965	-0.00935439	0.749257
ENSG00000005801.12	0.00987298	0.865961	-0.0224233	0.48789	0.0745826	0.169263	-0.0650358	0.253737	0.0561063	0.365391	-0.146416	0.0382689	0.0725032	0.0358666	0.0721629	0.0980153	0.0382233	0.471609	-0.171847	0.000579297	-0.101893	0.00810592	-0.163869	0.000713554	-0.172198	0.000595522	-0.142977	0.00553972	-0.119309	0.16341	-0.0723602	0.0378958	-0.0675799	0.047848	0.00918434	0.788199	-0.0212324	0.525891
ENSG00000005810.13	0.0920902	0.104138	-0.0167398	0.594309	-0.0709287	0.180252	-0.0671239	0.220302	0.0857149	0.158613	-0.132903	0.0546645	0.0891479	0.0078088	0.0388354	0.356653	0.0756837	0.143802	-0.0327768	0.494539	-0.0370616	0.316515	-0.0181202	0.696951	-0.0870945	0.0725211	-0.0475229	0.335172	0.0552238	0.452622	-0.0706849	0.0370218	-0.0402549	0.22044	-0.00876743	0.792657	0.00571492	0.861152
ENSG00000005812.6	-0.00299408	0.955449	-0.0310751	0.300693	-0.0256098	0.611255	0.0998454	0.0552912	-0.0542575	0.329855	0.104862	0.107678	-0.0669974	0.0363862	0.0479691	0.227601	-0.010504	0.829391	0.140452	0.00205559	0.128922	0.000232169	0.135146	0.00219933	0.0906294	0.0490623	0.0176629	0.708883	0.0212327	0.760369	0.0276959	0.386114	0.0887697	0.00445837	0.00575158	0.852449	0.0102704	0.735263
ENSG00000005844.13	-0.0711195	0.267669	0.103951	0.00355949	-0.0409633	0.491669	0.357854	5.35945e-09	-0.0840117	0.188588	0.492851	1.13377e-10	-0.188924	5.00326e-07	-0.0181421	0.704178	-0.0861161	0.141278	0.332102	6.94951e-10	0.258761	4.39575e-10	0.3125	2.04903e-09	0.331713	9.58884e-10	0.200282	0.000353559	0.120159	0.099078	0.140555	0.000287656	0.214141	5.60413e-09	0.064878	0.0745127	0.00908495	0.800849
ENSG00000005882.7	0.217308	5.90244e-05	-0.103877	0.000472797	0.0237586	0.638644	-0.562487	4.2013e-31	0.20988	1.84355e-05	-0.707759	5.78629e-30	0.186965	3.04149e-09	0.0864689	0.0338748	0.278741	1.53159e-08	-0.544537	5.46883e-36	-0.5019	2.45514e-52	-0.516937	1.02879e-34	-0.52282	1.72615e-32	-0.281508	2.42502e-09	-0.0314561	0.530129	-0.209964	6.33509e-12	-0.42112	3.99374e-45	-0.107539	0.000138174	-0.0847788	0.00312536
ENSG00000005884.13	-0.173042	0.00176022	0.0994824	0.00149819	-0.0463422	0.368477	0.381534	4.42397e-13	-0.162836	0.00347634	0.504627	2.45721e-14	-0.148191	5.25592e-06	-0.0578021	0.166358	-0.208172	3.8306e-05	0.361508	5.13379e-15	0.320749	8.52868e-20	0.333483	1.02591e-13	0.369866	2.78666e-15	0.193689	6.56963e-05	0.0236608	0.712333	0.181374	4.17398e-08	0.286175	6.44658e-20	0.071325	0.0229804	0.0289084	0.357023
ENSG00000005889.11	0.0569841	0.258766	-0.0191781	0.498611	-0.12506	0.00764186	-0.117308	0.0176407	0.0606448	0.298386	-0.0865497	0.163665	0.0982783	0.00108748	0.0374655	0.320515	0.0587303	0.201803	-0.0774165	0.0737448	-0.0670273	0.0433157	-0.06255	0.137084	-0.0934214	0.0321572	-0.0549604	0.216718	-0.00096699	0.989397	-0.0629734	0.040852	-0.0541195	0.0667431	-0.00312537	0.916463	0.0279334	0.33643
ENSG00000005893.11	-0.113325	0.0388062	0.0474548	0.121945	0.044506	0.390819	0.32011	1.14906e-09	-0.0685451	0.234232	0.344542	2.39371e-07	-0.146623	6.11463e-06	-0.0765489	0.0663869	-0.155285	0.00199498	0.299541	1.6711e-10	0.268958	3.83223e-14	0.290729	1.59589e-10	0.26034	4.17586e-08	0.144575	0.00307844	0.108645	0.121331	0.131347	5.43452e-05	0.211185	2.96923e-11	0.0542539	0.0897563	0.0609659	0.0503331
ENSG00000005955.8	0.0599258	0.287305	-0.0434751	0.157729	-0.109372	0.0364423	-0.0603689	0.254481	0.150884	0.0129096	-0.141957	0.0353938	0.0466575	0.155625	-0.02675	0.522088	0.0137131	0.788961	-0.0876685	0.0633064	-0.0783518	0.0291736	-0.0764283	0.0946402	-0.111987	0.0182404	-0.0605364	0.215914	0.00417965	0.951564	-0.0531329	0.103793	-0.0634871	0.0491169	-0.0546014	0.0722248	-0.0513264	0.0878497
ENSG00000005961.13	0.040157	0.534763	-0.0492293	0.177711	-0.159305	0.00908674	-0.211706	0.000656035	-0.0234571	0.73829	-0.244745	0.00174955	0.128158	0.000985533	-0.0246328	0.608437	0.10466	0.0738319	-0.134389	0.0146933	-0.169688	5.92125e-05	-0.13266	0.0128527	-0.142986	0.0100403	-0.0233856	0.681003	-0.0210067	0.797717	-0.136506	0.000338116	-0.186124	5.90689e-07	-0.064242	0.096312	-0.0703885	0.0625634
ENSG00000006007.7	0.0964491	0.15709	0.0594565	0.113324	-0.0862353	0.170633	-0.0115851	0.857256	0.0305623	0.65083	0.188948	0.0210903	0.153387	0.000117218	-0.13197	0.00876621	0.0485607	0.435552	0.32595	7.46811e-09	0.145991	0.000867163	0.333117	9.921e-10	0.306945	7.27345e-08	0.33553	9.32997e-09	0.226095	0.00473021	-0.0428016	0.287416	0.0179389	0.649787	-0.0270992	0.457702	0.0130131	0.723611
ENSG00000006015.13	-0.0557985	0.147475	0.00518533	0.813294	0.0485112	0.179184	0.00851086	0.824079	-0.0387496	0.361212	0.0136897	0.774966	-0.0406391	0.0788765	-0.0328872	0.258667	-0.05621	0.110312	-0.00848739	0.799112	0.00646354	0.800445	-0.0128112	0.692344	0.0072677	0.829829	0.00267108	0.937448	-0.0675157	0.28803	0.00394438	0.869607	0.0177949	0.429731	0.0130002	0.577861	0.0197383	0.390429
ENSG00000006016.6	-0.0701126	0.282134	-0.0310642	0.384972	0.164784	0.00631357	0.182041	0.00332693	-0.146433	0.0345089	0.194572	0.0126793	-0.0540217	0.1632	-0.0314013	0.516463	-0.105224	0.0771815	0.0723279	0.189766	0.0703748	0.101692	0.0549839	0.303012	0.123611	0.02636	0.0722891	0.203709	0.0800846	0.321501	-0.00216446	0.95484	0.120194	0.00158951	-0.00245924	0.946507	0.0111699	0.755496
ENSG00000006025.7	-0.0338648	0.54736	0.0302045	0.337437	-0.0367658	0.486733	0.0733629	0.178134	-0.111174	0.0758138	0.224656	0.00106207	-0.0536815	0.108235	-0.0241367	0.565607	-0.0337974	0.509714	0.126852	0.00789263	0.0722955	0.049608	0.0999167	0.0310392	0.154297	0.00139239	0.122783	0.0130898	-0.124734	0.0737075	0.0412908	0.224158	0.0699538	0.0316462	0.0628655	0.0502495	0.0433891	0.172936
ENSG00000006042.7	-0.224641	0.000206959	0.0919186	0.00638464	0.0356907	0.527974	0.449314	2.4542e-15	-0.201692	0.00125272	0.483613	1.72694e-11	-0.289614	1.81081e-16	0.0578712	0.199238	-0.253438	3.41483e-06	0.302526	2.70006e-09	0.412824	6.15265e-27	0.283375	8.70142e-09	0.296179	8.03099e-09	0.0311758	0.559216	-0.0344427	0.606402	0.183347	2.86714e-07	0.375091	2.80997e-28	0.0513084	0.134452	0.0565566	0.0958478
ENSG00000006047.8	0.0952982	0.122747	-0.0493093	0.143571	0.068752	0.231769	-0.428009	7.54394e-14	0.203121	0.00028424	-0.544247	4.93585e-14	0.168328	2.87096e-06	0.000820113	0.985774	0.131344	0.0197248	-0.411112	9.55375e-16	-0.36907	4.42637e-21	-0.402526	4.27823e-16	-0.410268	1.59862e-15	-0.245308	5.45717e-06	-0.0424357	0.522021	-0.106478	0.00280796	-0.303368	6.02007e-18	-0.0444179	0.18925	-0.0535368	0.114358
ENSG00000006062.9	-0.204092	0.000172706	0.0911359	0.00271506	-0.0357951	0.477336	0.479307	2.99298e-21	-0.11096	0.0305745	0.560637	1.67866e-18	-0.196174	8.3624e-10	-0.0407896	0.315956	-0.219605	8.77324e-06	0.418461	1.42643e-20	0.38742	4.01329e-30	0.386751	8.87763e-19	0.424101	1.33308e-20	0.208515	1.12049e-05	-0.0647007	0.286717	0.181195	1.83726e-08	0.343089	8.72954e-30	0.105499	0.000582292	0.0593572	0.0529614
ENSG00000006071.7	-0.118227	0.0861143	0.0176692	0.640007	0.00799674	0.899463	0.11626	0.0723364	-0.0205828	0.759069	0.155095	0.0593044	-0.0707851	0.0802727	0.0779255	0.128	-0.0568214	0.367875	-0.0153225	0.791076	0.0123067	0.784325	-0.0217165	0.698104	0.0169153	0.771054	-0.0608746	0.306601	-0.0572033	0.415737	0.0815618	0.0433582	0.0955395	0.0168271	-0.0040408	0.916226	-0.036667	0.328053
ENSG00000006074.4	-0.221138	0.0010025	0.16541	6.63788e-06	-0.00685082	0.910626	0.462839	1.10545e-13	-0.089328	0.165087	0.494154	3.71044e-10	-0.205969	1.46069e-07	0.00415229	0.9338	-0.153075	0.0124774	0.431971	7.50816e-15	0.400342	9.37385e-21	0.407928	3.29394e-14	0.449178	1.14163e-15	0.22409	0.000118299	0.0671196	0.368023	0.167112	1.61892e-05	0.333096	2.72942e-18	0.0376037	0.315831	0.0868343	0.0194539
ENSG00000006075.11	-0.163429	0.00689027	0.0843752	0.013313	-0.0322221	0.567102	0.510298	4.3612e-19	-0.0755191	0.172491	0.622584	3.96381e-18	-0.211974	2.29976e-09	-0.0637444	0.160133	-0.213744	9.98949e-05	0.472607	4.76126e-21	0.42887	2.4273e-29	0.449391	2.5798e-20	0.458877	1.53965e-19	0.237797	7.33233e-06	0.0413605	0.56037	0.188056	1.82397e-07	0.352598	3.42837e-25	0.116986	0.000816827	0.0743636	0.0326701
ENSG00000006114.11	0.140538	0.00735156	0.00122483	0.966506	-0.00731375	0.880687	-0.237265	3.21484e-06	0.118946	0.0415832	-0.267043	3.24016e-05	0.166228	5.35712e-08	0.0473779	0.226337	0.136699	0.00421658	-0.237621	1.05012e-07	-0.242239	5.69536e-13	-0.220608	3.67687e-07	-0.240967	8.82616e-08	-0.11699	0.0111747	-0.086303	0.21316	-0.101432	0.0013467	-0.170753	1.68385e-08	-0.0122869	0.683784	0.00346849	0.908074
ENSG00000006118.10	-0.0619144	0.23727	-0.0134335	0.644195	-0.051242	0.292253	0.113024	0.0267479	-0.0476898	0.379895	0.227785	0.000324814	0.0343331	0.271117	-0.0906146	0.020063	-0.0568174	0.23374	0.116586	0.00915679	0.0560948	0.105426	0.104303	0.016124	0.128779	0.00418595	0.144204	0.0016739	-0.00455532	0.949122	-0.011598	0.711794	0.0306426	0.319703	0.0554279	0.0700765	0.0276625	0.362402
ENSG00000006125.12	-0.0783168	0.178756	0.0249777	0.44914	-0.058941	0.288283	0.124044	0.0292816	-0.00967301	0.877496	0.0728276	0.312201	0.0371115	0.293161	-0.0182241	0.679912	-0.079207	0.139375	0.0497931	0.320007	0.0661964	0.0897249	0.0473369	0.329377	0.013941	0.784083	-0.0164603	0.748435	0.198162	0.0129381	0.0216886	0.544439	0.0599848	0.0792249	-0.0366441	0.291561	-0.0478675	0.164686
ENSG00000006194.6	0.0708395	0.26898	0.0445727	0.21383	0.0686879	0.248869	0.180963	0.0036309	-0.0136951	0.840363	0.236273	0.00246697	-0.0982829	0.0098738	0.0200793	0.675486	0.0174571	0.765241	0.186187	0.000719945	0.156352	0.000207633	0.183918	0.000572066	0.171313	0.00201351	0.126345	0.0255405	-0.00519462	0.934671	0.0466542	0.23048	0.101968	0.0064898	0.0417042	0.259961	0.00153348	0.966782
ENSG00000006210.6	0.0270443	0.683087	-0.038575	0.291557	0.0703862	0.249316	0.0311108	0.623314	-0.0522954	0.408244	0.139893	0.08096	0.0214141	0.581923	-0.0342067	0.487392	0.0084449	0.888465	-0.0204764	0.717088	-0.0770578	0.0758692	-0.038037	0.487298	0.0390071	0.493246	0.0919748	0.114529	-0.0576239	0.421695	0.0194743	0.61646	-0.0195471	0.612752	0.0380356	0.317881	-0.0111129	0.766375
ENSG00000006282.15	0.0402871	0.511045	0.0383655	0.211385	0.046293	0.398288	0.0396497	0.455838	-0.0229251	0.679059	-0.0264855	0.707287	-0.0924137	0.00598632	0.00258858	0.954354	-0.00254123	0.963954	-0.0291818	0.556893	-0.0143303	0.710639	-0.0421726	0.377235	-0.0110169	0.825845	-0.00656627	0.901037	-0.0378177	0.581191	-0.0156166	0.632908	0.00432766	0.902884	0.0130544	0.641802	-0.0129234	0.634257
ENSG00000006283.13	-0.0435541	0.510114	0.0564833	0.127905	-0.0658967	0.28789	0.30832	9.27459e-07	-0.018786	0.775707	0.344727	1.32757e-05	-0.102081	0.00978912	0.0360378	0.467243	-0.0953153	0.11402	0.166364	0.0030471	0.216169	5.96156e-07	0.160991	0.00305508	0.128967	0.0226021	-0.0222048	0.702127	0.0454983	0.53263	0.0485397	0.222223	0.212466	2.92338e-08	0.0589278	0.126583	-0.00843497	0.825819
ENSG00000006327.9	-0.22055	0.000120852	0.11996	0.000150907	0.00725926	0.890148	0.516908	3.12606e-22	-0.151457	0.0114274	0.524901	9.66948e-15	-0.193109	8.77971e-09	-0.066359	0.122367	-0.27216	1.67498e-07	0.39759	5.35403e-17	0.412522	4.13873e-30	0.376939	2.37082e-16	0.381452	2.01238e-15	0.139098	0.00566529	-0.0172605	0.798514	0.261416	2.05038e-15	0.365286	5.37419e-30	0.104522	0.00101978	0.0903933	0.00471555
ENSG00000006432.11	-0.0265776	0.693112	-0.0286681	0.44389	-0.0627625	0.313039	-0.262094	6.57897e-05	0.14133	0.0363363	-0.39045	2.08634e-06	0.086027	0.0300858	0.0390853	0.43419	0.0117728	0.847781	-0.357652	2.40532e-10	-0.258804	2.50019e-09	-0.347574	1.98976e-10	-0.367613	1.02856e-10	-0.266645	5.37637e-06	-0.0882798	0.285877	-0.0495266	0.216011	-0.165376	2.18629e-05	-0.069761	0.0742719	-0.0881481	0.0235526
ENSG00000006451.3	-0.0457224	0.450819	0.00144769	0.965885	0.0241449	0.672111	-0.059063	0.309455	-0.0183957	0.75316	-0.0705124	0.334888	-0.0210454	0.562541	-0.0276777	0.539635	-0.00066391	0.990422	0.109632	0.0334187	0.0642744	0.107814	0.115247	0.0208355	0.0748699	0.150652	0.0577872	0.278318	0.201724	0.0015399	-0.0586334	0.101556	-0.00589722	0.868381	-0.00518013	0.879396	0.0200613	0.553892
ENSG00000006453.9	0.0415491	0.53386	-0.0283147	0.439427	-0.130609	0.0325084	-0.00314576	0.960804	-0.171328	0.00767026	0.214042	0.00856435	0.0724825	0.0644246	0.0189712	0.702742	0.014629	0.810398	0.104973	0.0642024	0.0437734	0.320619	0.0940988	0.0863387	0.110031	0.0542443	0.115791	0.0488812	0.0764184	0.328727	-0.00961528	0.804059	0.0174498	0.656626	0.0843078	0.0208042	0.108716	0.00232015
ENSG00000006459.6	0.0254841	0.646537	0.00501312	0.871885	-0.0917497	0.0763574	0.0236084	0.66349	0.0151375	0.796918	0.0593942	0.383304	-0.024622	0.460088	0.00478661	0.908336	0.00461471	0.927795	0.0390042	0.411521	0.0196516	0.593001	0.0347955	0.449557	0.0244211	0.611257	0.0223626	0.64642	-0.0894387	0.22238	-0.0119085	0.724064	0.0249144	0.444844	0.0267362	0.411913	0.033934	0.288005
ENSG00000006468.9	0.0821217	0.190917	-0.0306074	0.388323	-0.135402	0.0205026	-0.0786825	0.196891	-0.0179004	0.785378	-0.0586868	0.447962	0.0628914	0.0942372	-0.0736167	0.117334	0.0813165	0.155933	-0.00771644	0.886408	-0.0966613	0.0193505	0.00551075	0.916143	-0.0124531	0.819819	0.0928639	0.0943042	0.0377553	0.639782	-0.027589	0.466857	-0.121643	0.000847456	0.0391719	0.287107	-0.0114523	0.753789
ENSG00000006530.11	0.108614	0.0646847	-0.0414994	0.207484	-0.0114387	0.837053	-0.260836	3.50954e-06	0.0900252	0.139087	-0.311463	1.35296e-05	0.104967	0.00259816	0.0818294	0.0640388	0.113808	0.0344162	-0.23027	4.56382e-06	-0.192571	6.08877e-07	-0.213498	1.17433e-05	-0.240126	2.18234e-06	-0.15556	0.00273079	-0.092298	0.154209	-0.0613083	0.0818066	-0.150276	1.17343e-05	-0.0326028	0.334714	-0.0466354	0.158473
ENSG00000006534.11	-0.0624658	0.292658	0.0935886	0.00338412	-0.0599345	0.273521	0.301734	9.99392e-08	-0.054589	0.336604	0.385301	5.43069e-08	-0.216041	3.96444e-10	-0.0192944	0.66087	-0.0820959	0.128439	0.328011	3.53796e-11	0.277834	3.44979e-13	0.313256	6.52969e-11	0.357691	6.96269e-13	0.229307	7.31897e-06	0.0241151	0.741897	0.103376	0.0034693	0.224773	4.90684e-11	0.0360638	0.267617	0.0237037	0.47457
ENSG00000006576.12	-0.0552698	0.337564	0.11645	0.000257347	-0.0562645	0.294492	0.30518	3.18626e-08	-0.13919	0.016938	0.342227	6.81497e-07	-0.215852	1.54112e-10	0.0321733	0.453814	-0.112548	0.0323735	0.289374	2.47676e-09	0.287686	7.82047e-15	0.280051	2.45321e-09	0.237947	1.10469e-06	0.0777958	0.122372	-0.0582566	0.365649	0.154642	4.61391e-06	0.233469	1.45817e-12	0.0578897	0.0757021	0.0138281	0.665169
ENSG00000006607.9	0.184947	0.00219583	0.0470706	0.159885	-0.0864209	0.123922	-0.116459	0.0468438	-0.0163631	0.806974	-0.0903104	0.220766	0.0683475	0.0559688	0.0786019	0.0808802	0.179124	0.00112616	-0.0448521	0.385825	-0.0885835	0.0256398	-0.0220337	0.660239	-0.0654421	0.207666	-0.0150608	0.776884	-0.0906688	0.246627	-0.0272415	0.450467	-0.0906925	0.00989342	0.0308848	0.387275	0.0151005	0.665938
ENSG00000006625.13	0.00947568	0.882047	-0.130459	0.000237746	0.146746	0.0146202	-0.29107	2.29411e-06	0.107797	0.0935385	-0.528008	5.12726e-12	0.132306	0.000493917	0.00950218	0.842962	0.035489	0.543547	-0.497495	2.93918e-21	-0.373371	3.42551e-20	-0.4893	6.3e-22	-0.47202	9.01532e-19	-0.326975	3.36149e-09	-0.169307	0.0304832	-0.137448	0.000338277	-0.248761	1.53336e-11	-0.106761	0.00259462	-0.076506	0.0319962
ENSG00000006634.3	-0.0120845	0.851367	-0.0288274	0.420343	0.0367738	0.531519	0.00839428	0.893337	0.0134232	0.829783	0.0125677	0.87293	-0.0907995	0.0164658	0.0216368	0.649716	-0.0143401	0.803263	-0.0764602	0.161502	-0.0445603	0.290405	-0.0790921	0.134963	-0.0408745	0.458275	-0.0726746	0.195012	-0.114527	0.130596	0.0158799	0.67872	0.0130536	0.726134	-0.0102282	0.788153	-0.00323109	0.93105
ENSG00000006638.7	0.0270785	0.670611	-0.0564326	0.10457	-0.0461383	0.435703	-0.146526	0.0146181	-0.102131	0.080145	-0.0865659	0.263641	0.0230669	0.536925	-0.00151806	0.974438	0.0328068	0.574051	-0.0449723	0.403923	-0.0437532	0.293231	-0.0497982	0.339078	-0.0552269	0.308338	-0.0255984	0.64802	-0.00234024	0.973692	-0.10284	0.00528737	-0.0526066	0.156274	0.0399446	0.252692	0.00728576	0.830829
ENSG00000006652.9	0.00757576	0.905879	0.059771	0.0877085	0.0541948	0.360322	0.0621997	0.301906	0.030456	0.614894	0.119745	0.119783	-0.0707639	0.0606692	-0.0204207	0.668295	-0.0269337	0.64659	0.123042	0.0219107	0.0728129	0.080564	0.122108	0.0187452	0.126373	0.019536	0.0965443	0.0829747	-0.0458574	0.531537	0.0939863	0.0129517	0.0457537	0.218604	0.00452429	0.897895	0.110116	0.00138546
ENSG00000006695.6	0.0639553	0.327488	-0.0721345	0.048249	-0.0655121	0.282708	-0.186648	0.00285312	0.0497621	0.456244	-0.273608	0.000543737	0.180741	2.55992e-06	-0.0299038	0.53977	0.104944	0.0771726	-0.15936	0.00390869	-0.189368	8.14685e-06	-0.154215	0.00393882	-0.203878	0.000245479	-0.0592652	0.299694	0.151863	0.0808659	-0.189988	8.36772e-07	-0.183527	1.01343e-06	-0.0544559	0.152448	-0.00751239	0.840795
ENSG00000006704.6	0.014786	0.818454	0.021253	0.553437	-0.0215605	0.717935	-0.0550563	0.374127	-0.00911147	0.881542	0.0132003	0.866604	-0.0509645	0.180454	-0.0992663	0.0379941	-0.0575516	0.32894	0.0807612	0.141484	0.0208049	0.622322	0.073597	0.167208	0.0628159	0.25611	0.103884	0.0671895	0.055159	0.449706	-0.0257028	0.497344	0.00288839	0.93846	-0.00494161	0.891191	-0.000137584	0.996928
ENSG00000006712.10	-0.0501954	0.374866	0.0881187	0.00532015	0.0820307	0.126994	0.269445	8.74295e-07	-0.087649	0.149209	0.386459	1.75826e-08	-0.0549793	0.102176	-0.0910525	0.0321446	-0.0716197	0.163823	0.359394	7.09845e-14	0.265127	5.23324e-13	0.340838	2.51816e-13	0.375936	6.47245e-15	0.266277	9.63314e-08	-0.0594404	0.420616	0.138481	5.03037e-05	0.180204	4.38553e-08	0.0256004	0.436116	0.00905028	0.781285
ENSG00000006715.11	0.0343309	0.473431	0.00680701	0.8028	-0.138208	0.00190137	0.0388202	0.416387	0.0187692	0.720806	0.0714876	0.229789	0.0676781	0.0189128	-0.048737	0.176554	0.0309549	0.478153	0.147217	0.000387063	0.0533831	0.093594	0.150895	0.000174436	0.0970024	0.0205581	0.117076	0.00586942	0.0660141	0.339803	-0.0079223	0.787903	-0.00285558	0.919637	0.00482381	0.864879	0.0125932	0.653217
ENSG00000006740.12	-0.0581207	0.378023	-0.038193	0.298745	-0.0202819	0.740032	-0.0978908	0.128171	0.0810154	0.244161	-0.260758	0.00108004	-0.00986823	0.801832	0.0322187	0.512346	-0.0434443	0.469892	-0.273798	8.61037e-07	-0.152052	0.000407977	-0.265656	8.24694e-07	-0.297115	1.09504e-07	-0.241485	2.2382e-05	-0.0388091	0.630482	-0.0095379	0.810184	-0.0825509	0.0320795	-0.0240776	0.530907	-0.0327426	0.394884
ENSG00000006744.14	0.0320018	0.600494	-0.0144434	0.662651	0.0896452	0.115285	-0.109993	0.0543219	-0.040918	0.485144	-0.178108	0.0154029	0.15217	1.58877e-05	0.0225538	0.622307	0.0803762	0.152065	-0.114079	0.0260315	-0.114744	0.00384961	-0.114966	0.0202776	-0.104256	0.0446445	-0.03751	0.483508	0.0129715	0.859662	-0.0710846	0.0439336	-0.0943402	0.00776904	-0.00226578	0.946094	0.0191146	0.556461
ENSG00000006747.10	0.0591589	0.364098	0.0234747	0.500491	-0.144961	0.0150543	0.147267	0.0144631	-0.0226963	0.701617	0.452378	4.23269e-09	-0.1356	0.000222802	-0.0486135	0.314684	-0.022401	0.708898	0.439179	2.04594e-16	0.331315	8.71553e-16	0.445963	4.94336e-18	0.426137	3.21505e-15	0.338096	3.1328e-09	0.0623645	0.392899	0.0670092	0.0695649	0.185453	7.49637e-07	0.0656194	0.0421491	0.0770859	0.0190271
ENSG00000006756.11	-0.121667	0.0673393	0.0582601	0.109815	-0.118936	0.0577316	0.447099	4.10754e-13	-0.0730739	0.239126	0.561389	7.14138e-13	-0.155531	7.39591e-05	-0.0335627	0.500744	-0.178739	0.00333482	0.323393	5.3136e-09	0.313535	1.90039e-13	0.3009	2.05891e-08	0.340254	1.23007e-09	0.115749	0.0467984	0.0904577	0.190885	0.186537	1.46842e-06	0.307116	6.49949e-16	0.0677052	0.0617274	0.0308416	0.396654
ENSG00000006757.7	-0.0411424	0.545741	-0.0395396	0.294032	-0.0711555	0.270974	-0.0136442	0.833696	-0.0382238	0.517818	0.0863179	0.297045	0.0729704	0.0720116	-0.152022	0.00266681	-0.0354045	0.570766	0.160307	0.00535482	0.0630984	0.155718	0.157815	0.00458817	0.166548	0.00416239	0.192543	0.0012478	0.145053	0.0645982	-0.0360711	0.366352	0.00188299	0.962086	-0.0280244	0.471249	-0.0267965	0.479268
ENSG00000006831.9	0.0151586	0.81893	-0.000989559	0.978409	-0.0258592	0.674086	-0.0979811	0.120224	0.058704	0.379359	-0.0732889	0.357465	0.123948	0.00143639	-0.164105	0.000763857	-0.0139784	0.816544	0.0542776	0.329506	-0.0437519	0.311215	0.0542594	0.313656	0.0187019	0.738571	0.0977915	0.0888517	0.21343	0.00434581	-0.0394471	0.30837	-0.0732973	0.0556366	-0.0466952	0.218014	-0.00933221	0.801306
ENSG00000006837.7	0.0216936	0.715273	0.021908	0.509725	0.0485592	0.381745	0.0299313	0.602118	0.000969969	0.986835	-0.0581728	0.418525	-0.00652568	0.854867	0.0332274	0.451553	-0.00111981	0.983483	0.033388	0.507439	0.0522132	0.180603	0.0405361	0.406148	0.011146	0.825859	-0.0225351	0.663389	0.0413773	0.571611	0.0486649	0.174337	0.0331503	0.338007	-0.0326964	0.355083	-0.0286991	0.410171
ENSG00000007047.10	0.056363	0.287181	0.0175765	0.556837	-0.0855377	0.0842507	-0.183983	0.000347868	0.140463	0.010457	-0.333463	2.59007e-07	0.108708	0.000592449	0.0074797	0.851197	0.0532646	0.270524	-0.241015	1.03492e-07	-0.188768	4.86125e-08	-0.226371	2.58504e-07	-0.271823	2.44474e-09	-0.151007	0.00127545	-0.0376417	0.560516	-0.061746	0.0536576	-0.165308	7.8449e-08	0.00687382	0.82788	-0.00115123	0.970604
ENSG00000007080.6	-0.0399126	0.421142	0.00586541	0.831241	0.0551732	0.234623	0.117146	0.0134404	-0.0389139	0.430928	0.147223	0.0140602	-0.0871999	0.00299748	-0.0824271	0.0257951	-0.0965477	0.0323707	0.135782	0.00124534	0.107203	0.000906954	0.125344	0.00209919	0.17393	4.12322e-05	0.122464	0.00472008	-0.0625692	0.378175	0.0334435	0.256459	0.0859616	0.00281038	0.022405	0.428195	0.0147678	0.595191
ENSG00000007129.13	0.0516256	0.457625	0.062095	0.0999358	0.0613498	0.327836	-0.00983753	0.881641	0.0451847	0.500283	0.108135	0.196118	-0.0739632	0.0674373	-0.0185945	0.71735	0.0426734	0.50381	-0.0301906	0.605674	-0.0651106	0.151886	-0.0355728	0.5292	0.00789818	0.893688	0.032019	0.595271	0.076271	0.328285	0.10735	0.00793802	-0.0237531	0.559399	-0.0211025	0.588797	-0.0158551	0.677084
ENSG00000007168.8	0.0274514	0.61503	0.0563345	0.066022	-0.133817	0.0086871	0.164249	0.00184806	-0.0235083	0.702601	0.265968	5.37883e-05	-0.0252445	0.439887	-0.0516925	0.203893	-0.0215416	0.663958	0.329683	4.73933e-13	0.233156	4.09502e-11	0.333947	3.6547e-14	0.285894	5.43301e-10	0.211282	7.54312e-06	0.0740893	0.293409	0.0829882	0.0115137	0.140752	9.04365e-06	0.0390253	0.20722	0.0511341	0.0941478
ENSG00000007171.12	0.0450306	0.512626	-0.0697725	0.0616599	-0.0275937	0.663882	-0.230981	0.000294978	0.034734	0.555509	-0.316137	0.000103797	0.0216283	0.591364	-0.0509455	0.316072	0.10792	0.0853206	-0.262934	4.01523e-06	-0.29347	2.88919e-11	-0.26042	2.26721e-06	-0.268219	3.33848e-06	-0.0802965	0.180002	0.0114415	0.865111	-0.0502522	0.207141	-0.230664	5.11857e-09	-0.0166941	0.651064	-0.0230837	0.529863
ENSG00000007174.13	0.0193475	0.761845	-0.0795674	0.0241949	0.0654043	0.273115	-0.274541	4.23895e-06	0.0885887	0.164711	-0.485536	1.09403e-10	0.146206	0.000103665	0.0989754	0.0387487	0.073795	0.206869	-0.528402	1.35851e-23	-0.356647	3.38827e-18	-0.50229	8.8878e-23	-0.497569	1.68735e-20	-0.372648	2.14393e-11	-0.117568	0.135548	-0.13359	0.000336072	-0.252594	7.41607e-12	-0.102809	0.00279423	-0.0865586	0.0123123
ENSG00000007202.10	0.0890211	0.145538	0.0083271	0.812379	-0.155674	0.00764823	0.0534444	0.376033	0.0972512	0.172159	0.170544	0.0251676	0.0885317	0.0172464	-0.0789618	0.0872021	0.0376512	0.50246	0.17716	0.000781711	0.0689152	0.0882273	0.185147	0.000291183	0.147066	0.00628198	0.185769	0.000569852	0.10822	0.200634	0.00271747	0.942706	0.0204864	0.56694	-0.00423204	0.909953	-0.000255322	0.994443
ENSG00000007237.14	-0.112943	0.0947715	0.136958	0.000250517	-0.00328302	0.959061	0.365464	1.15359e-08	-0.18448	0.00492266	0.212759	0.00943654	-0.174712	1.19676e-05	0.0969182	0.0577159	-0.120829	0.0511949	0.212233	0.000240416	0.309468	2.04879e-12	0.219335	8.89015e-05	0.166334	0.00438166	-0.0456702	0.443939	-0.0176781	0.799797	0.163427	4.09204e-05	0.257823	4.6587e-11	0.0643916	0.0947582	0.0462737	0.228951
ENSG00000007255.6	-0.0739064	0.153925	0.0236788	0.418298	0.13235	0.00662268	0.0151754	0.763491	0.0237325	0.674145	-0.0519303	0.413463	-0.0410023	0.187239	-0.0462962	0.234352	-0.0815021	0.0854161	-0.0155997	0.725562	0.00416804	0.902649	-0.0289301	0.502213	-0.0120801	0.788109	-0.0177774	0.697093	-0.0275138	0.716503	0.0436475	0.168549	0.0124115	0.68033	0.0146031	0.63247	0.00720756	0.809685
ENSG00000007264.9	-0.177891	0.0029243	0.121317	0.000322891	-0.0686369	0.22075	0.513964	1.51165e-19	-0.0909979	0.134399	0.612247	9.73899e-18	-0.205024	6.04617e-09	-0.0780995	0.0838527	-0.232094	1.83247e-05	0.508108	1.45661e-24	0.442444	9.10889e-32	0.481367	1.62784e-23	0.499569	2.46001e-23	0.271328	2.79144e-07	0.0916747	0.223919	0.200699	2.13198e-08	0.358303	4.30398e-26	0.0799737	0.0204775	0.047531	0.165939
ENSG00000007312.8	-0.0808889	0.189555	0.00475801	0.890075	0.0132475	0.817777	0.0836247	0.164863	-0.155583	0.0179245	0.172248	0.023058	-0.0968512	0.00744471	-0.0331657	0.469946	-0.0477302	0.392925	0.117985	0.0257336	0.0442875	0.275532	0.081134	0.113762	0.14821	0.00538833	0.111365	0.0406793	-0.0739837	0.327218	0.0238385	0.517904	0.0515079	0.151052	-0.0206875	0.573934	-0.0180916	0.618911
ENSG00000007314.7	0.168278	0.00825646	-0.130687	0.000175856	-0.062797	0.291816	-0.321954	5.05047e-08	0.0773823	0.149971	-0.329826	1.16936e-05	0.128818	0.000534851	-0.0172521	0.717458	0.186583	0.00130595	-0.30302	1.72796e-08	-0.354501	5.33499e-18	-0.300266	7.38504e-09	-0.271503	5.38166e-07	-0.0783328	0.1674	0.0148438	0.829197	-0.189257	3.20368e-07	-0.300162	2.90394e-16	-0.00402373	0.905684	-0.0454675	0.179217
ENSG00000007341.14	0.00222452	0.972494	0.00800642	0.820271	0.0170295	0.776043	0.0143978	0.812921	-0.053758	0.387014	0.0246737	0.749712	-0.0117999	0.75548	0.0435718	0.366648	-0.00781267	0.894792	-0.0724316	0.184428	-0.0428819	0.313114	-0.0721484	0.171317	-0.0661395	0.230642	-0.0413624	0.466804	-0.0629559	0.38487	0.0180261	0.631003	-0.0179122	0.637188	0.0305915	0.392831	-0.00727921	0.834849
ENSG00000007372.16	0.025713	0.688129	-0.00329529	0.926766	-0.0158066	0.788816	0.0311149	0.619306	-0.0134194	0.840587	0.0742892	0.339764	-0.00249146	0.947654	-0.0120621	0.801464	0.0655119	0.260712	0.0999458	0.0699081	0.0620508	0.146328	0.100394	0.0600669	0.105485	0.057673	0.108805	0.0547033	0.00127429	0.987378	0.0404747	0.294507	0.00118444	0.975054	0.0432999	0.253807	0.0215065	0.565986
ENSG00000007376.3	-0.00518221	0.910032	0.0205801	0.424026	-0.00499529	0.907808	0.0642076	0.147706	-0.063396	0.192331	0.0839275	0.132781	-0.0295814	0.281395	-0.0045802	0.893397	-0.00484485	0.90801	0.0727234	0.0622099	0.0504617	0.090872	0.0656235	0.082528	0.0915796	0.019808	0.069523	0.0834983	-0.0341738	0.592074	0.0180855	0.517093	0.0354541	0.182683	0.048751	0.0648405	0.0188144	0.47147
ENSG00000007384.11	-0.115765	0.0180833	0.0396863	0.150778	0.0131652	0.775249	0.178866	0.000165717	-0.186429	8.00311e-05	0.216155	0.000312796	-0.060198	0.0391321	-0.0463035	0.211919	-0.143947	0.0012884	0.16257	0.000115925	0.158149	9.33772e-07	0.145184	0.000382858	0.174082	4.19896e-05	0.0496036	0.258152	-0.0645982	0.322326	0.0669452	0.0236838	0.166667	4.79855e-09	0.0936508	0.000736987	0.0785475	0.00439463
ENSG00000007392.12	-0.0803262	0.225232	-0.00262355	0.943911	0.147074	0.0187314	-0.131107	0.0397503	-0.065587	0.358724	-0.131617	0.104533	0.0332523	0.398068	0.0016165	0.974172	-0.041517	0.491695	-0.177091	0.00180103	-0.106915	0.0137735	-0.187024	0.000667178	-0.135581	0.0179106	-0.09991	0.0897401	-0.163014	0.0482895	-0.0482243	0.225073	-0.0821861	0.0338941	0.00979005	0.798788	-0.0113935	0.761056
ENSG00000007402.7	0.00873985	0.894869	0.0371863	0.311596	-0.0732556	0.226826	-0.00578345	0.928261	0.013285	0.843038	0.0356755	0.657625	-0.00948062	0.809846	0.0735491	0.135362	0.0226031	0.709687	-0.0190183	0.734526	-0.00726511	0.867991	-0.0196135	0.718044	-0.0207485	0.713951	-0.049366	0.391391	0.104361	0.214279	-0.0327353	0.406666	-0.000212475	0.995593	0.0608626	0.117222	-0.0478954	0.209651
ENSG00000007516.9	-0.0239922	0.683904	-0.0726678	0.0260978	0.0400584	0.466715	-0.224076	6.99708e-05	-0.0682108	0.25653	-0.257169	0.00030431	0.0609163	0.0810318	0.00395543	0.928908	0.0190007	0.723294	-0.198419	7.89496e-05	-0.163411	2.11542e-05	-0.204977	2.5285e-05	-0.180239	0.000389242	-0.104492	0.0439777	-0.0536182	0.410163	-0.134761	0.00010868	-0.150172	1.16646e-05	-0.0119039	0.720077	-0.00899722	0.784264
ENSG00000007520.3	-0.0633743	0.173587	0.00386008	0.882926	0.0660714	0.132162	0.0486327	0.28427	0.00282459	0.954144	0.0213049	0.710966	-0.0237163	0.391816	-0.0692177	0.048156	-0.0714268	0.0937187	0.0401361	0.315739	0.0276529	0.364542	0.0273352	0.480989	0.0680983	0.0926379	0.051353	0.210695	-0.0499874	0.467083	0.0496332	0.0771093	0.0278481	0.303601	-0.00611439	0.822094	0.0129437	0.627898
ENSG00000007541.10	0.000207571	0.996664	0.0125926	0.57906	0.067922	0.067067	-0.0504653	0.197736	0.000915722	0.983199	-0.0784834	0.112489	0.0206499	0.391712	-0.0180424	0.554163	-0.00682206	0.853827	-0.0640217	0.0646347	-0.0606022	0.0227693	-0.0604061	0.0722546	-0.0563385	0.109381	-0.018079	0.611852	-0.0466505	0.441235	-0.025815	0.290264	-0.05348	0.023374	0.007309	0.754663	0.0147547	0.520798
ENSG00000007545.11	0.150587	0.015333	-0.0383803	0.2702	-0.0673017	0.248673	-0.231196	0.000125167	0.117302	0.0668831	-0.284731	0.000185934	0.103509	0.00512453	0.0651037	0.160775	0.157614	0.00532895	-0.247151	3.10873e-06	-0.251739	3.75637e-10	-0.23722	3.88573e-06	-0.269651	4.56258e-07	-0.142424	0.00926631	-0.0763468	0.338741	-0.0734163	0.0517511	-0.199184	2.9195e-08	-0.0191384	0.593551	-0.0341039	0.339152
ENSG00000007866.14	0.0776475	0.250965	0.013638	0.713676	-0.043238	0.485524	0.0484973	0.448032	-0.0167421	0.806259	0.10276	0.203919	0.00726407	0.85494	-0.0337972	0.499193	0.0308698	0.616016	0.209777	0.000196466	0.125471	0.00379477	0.211873	0.000100756	0.172626	0.00239514	0.156299	0.00742148	0.117893	0.15682	0.0383498	0.329087	0.027361	0.482448	0.0504982	0.179256	0.0647533	0.080612
ENSG00000007908.11	-0.0544424	0.423083	-0.00982492	0.812871	0.0595108	0.34665	0.0777798	0.232729	0.0346797	0.582632	0.0717442	0.378954	-0.00621263	0.876779	0.0243549	0.628307	-0.0692939	0.262843	-0.00516107	0.928235	0.0290109	0.514908	0.00127559	0.981637	0.023458	0.684258	-0.0497916	0.399056	-0.128152	0.127127	0.104941	0.00888761	0.0813516	0.0397658	0.0647004	0.0987152	0.0103978	0.788205
ENSG00000007923.11	0.118539	0.0477401	-0.0964438	0.00358446	0.0477263	0.392109	-0.222473	9.92363e-05	-0.0176424	0.774831	-0.215865	0.002992	0.130362	0.000210542	-0.0425538	0.344044	0.114369	0.0370478	-0.119562	0.018845	-0.164484	2.32093e-05	-0.108239	0.0280417	-0.134987	0.00861028	0.00961651	0.855632	-0.022648	0.763625	-0.183169	1.60454e-07	-0.168532	1.00479e-06	-0.0437985	0.207649	-0.0398826	0.243353
ENSG00000007933.8	-0.0298799	0.65105	0.0503522	0.144712	0.0404484	0.503062	0.0286399	0.631829	0.0501632	0.432397	0.105462	0.174944	-0.0211156	0.573467	0.0184143	0.705689	-0.0195682	0.746983	0.0022647	0.966962	0.00836753	0.844165	-0.00523741	0.921067	0.0390219	0.47766	0.00428606	0.940398	0.147338	0.0391668	0.0521856	0.156263	0.0384174	0.314156	0.014066	0.677438	0.0320743	0.327989
ENSG00000007944.10	0.145993	0.0285485	-0.0400489	0.270004	-0.0428911	0.48705	-0.226985	0.000303523	0.055308	0.378607	-0.166241	0.0387076	0.0785747	0.0422669	-0.0481758	0.330741	0.143555	0.0184198	-0.122092	0.0291993	-0.199671	3.67347e-06	-0.106068	0.0501947	-0.0741466	0.192034	0.089896	0.121516	0.0125983	0.87248	-0.0631225	0.104802	-0.170289	9.02774e-06	-0.0621625	0.0931449	-0.0265329	0.464636
ENSG00000007968.6	-0.0822215	0.189274	0.0512759	0.150256	-0.0531415	0.364607	0.446602	1.81743e-13	0.0869171	0.174272	0.467129	7.81245e-10	-0.170174	5.72219e-06	-0.0566959	0.22832	-0.133438	0.0196723	0.331649	4.93859e-10	0.268145	6.58046e-11	0.316443	8.83583e-10	0.337535	3.34165e-10	0.192604	0.000500622	0.0365431	0.622096	0.12647	0.000775077	0.238217	4.97003e-11	0.0611778	0.100604	0.002106	0.954051
ENSG00000008018.8	-0.0742359	0.207716	0.0235292	0.486367	0.104786	0.0645423	0.00873465	0.881498	-0.0814686	0.197567	0.0464141	0.52729	-0.0430246	0.232159	-0.0635021	0.154888	-0.062739	0.244864	0.100382	0.0496378	0.0721342	0.0654887	0.0868096	0.0800184	0.142201	0.0060993	0.107911	0.0394614	0.0593017	0.446937	0.0106663	0.770894	0.0393907	0.259871	-0.045436	0.208439	-0.00590082	0.867538
ENSG00000008056.8	-0.0973455	0.134929	0.0659934	0.0713103	-0.0167817	0.783406	0.119979	0.0590675	0.0362693	0.596656	0.0634128	0.425351	-0.106948	0.0060238	-0.0137093	0.778192	-0.0558423	0.348891	0.0149444	0.789666	0.0412042	0.338729	-0.00128217	0.98117	0.0115277	0.839008	-0.00793006	0.89058	-0.0379542	0.642742	0.0643367	0.0965841	0.0590249	0.121056	-0.0230626	0.547158	-0.0073415	0.84478
ENSG00000008083.9	0.0323083	0.607085	0.0109343	0.758155	-0.0299788	0.615044	0.149064	0.0141886	-0.00439637	0.945777	0.16185	0.0359952	-0.0596904	0.114286	0.0141009	0.767013	-0.0146953	0.799239	0.0758959	0.159651	0.0589093	0.154396	0.0712331	0.17308	0.0179839	0.742469	0.0159856	0.77251	0.137334	0.102649	0.0347678	0.363326	0.0526366	0.152653	0.03144	0.394143	0.0232636	0.523203
ENSG00000008086.6	0.103201	0.0664514	-0.0227363	0.469704	-0.120461	0.0222913	-0.0887606	0.105458	0.103908	0.0875601	-0.10712	0.122053	0.0986986	0.00299399	0.0127112	0.761339	0.0923426	0.0708824	-0.101683	0.0342791	-0.112226	0.00228251	-0.0851146	0.067889	-0.133337	0.00605299	-0.0389952	0.429174	-0.0644448	0.394462	-0.0814963	0.0166825	-0.0918441	0.00491445	-0.0240947	0.474577	0.0166396	0.61356
ENSG00000008128.18	0.0538882	0.422844	-0.0137571	0.74438	0.0759053	0.221336	0.0352303	0.570286	0.0593725	0.362972	0.00825265	0.918867	-0.0177956	0.645742	0.0282328	0.573429	0.00345934	0.954865	-0.0303941	0.593447	-0.0302226	0.512825	-0.0405077	0.461473	-0.0317533	0.579096	-0.014372	0.808134	-0.196219	0.0098728	-0.0500056	0.186678	0.0118632	0.764175	-0.0107501	0.757879	0.012728	0.71251
ENSG00000008130.11	0.033335	0.555314	-0.00278412	0.930448	-0.00532008	0.919771	0.038019	0.492727	-0.0267343	0.657435	0.145914	0.0357301	0.0433204	0.200095	-0.0860567	0.0409515	-0.0172036	0.737549	0.142514	0.00321964	0.0552373	0.138125	0.141931	0.00246576	0.142453	0.00353825	0.144178	0.00363059	0.162693	0.0187903	-0.00828613	0.809165	0.0276214	0.403342	0.03755	0.265115	0.0843557	0.0102574
ENSG00000008226.15	-0.0362925	0.573066	0.0649	0.0609237	-0.00129299	0.982592	-0.00299116	0.960556	-0.0684258	0.226174	0.175708	0.0217799	0.0307536	0.416408	-0.0519965	0.273132	-0.0210985	0.719246	0.170604	0.00141144	0.103705	0.0124079	0.157162	0.00236522	0.176692	0.0010293	0.18935	0.000659395	0.0456267	0.537982	0.00195658	0.957144	0.0330528	0.374033	0.0118435	0.737307	0.0512036	0.139588
ENSG00000008256.11	0.231633	0.000287829	-0.100475	0.00517361	-0.211019	0.000474064	-0.292095	3.54972e-06	0.0395286	0.546338	-0.276838	0.000436263	0.0955649	0.0129232	0.0767733	0.108899	0.253697	1.27418e-05	-0.199713	0.000287783	-0.259202	7.302e-10	-0.172891	0.00119205	-0.194786	0.000463561	-0.0211378	0.710854	-0.0326484	0.712769	-0.150676	7.12944e-05	-0.251688	1.6425e-11	-0.0148858	0.691571	-0.0129034	0.7253
ENSG00000008277.10	0.00640972	0.917987	0.034515	0.320119	-0.149647	0.0106778	0.220908	0.00023763	-0.0609654	0.321896	0.505124	1.85118e-11	-0.163028	8.70281e-06	-0.0930001	0.0467352	-0.0263506	0.643697	0.506233	5.71625e-23	0.350001	1.68122e-18	0.50066	5.94303e-24	0.477569	6.58194e-20	0.39575	1.9637e-13	0.142251	0.0531204	0.0641351	0.0861077	0.191452	1.37416e-07	0.0759349	0.0270111	0.0574014	0.0997296
ENSG00000008282.3	0.0698808	0.134572	-0.0581243	0.0254522	0.0300606	0.492935	-0.20742	5.53592e-06	-0.132084	0.00496795	-0.26332	4.42084e-06	0.00945539	0.733628	0.0659167	0.0603996	0.0858135	0.0456877	-0.185685	3.68782e-06	-0.154983	4.32536e-07	-0.18357	2.3023e-06	-0.193386	1.81097e-06	-0.151965	0.000232709	0.0440795	0.522938	-0.0405963	0.151861	-0.119671	1.24172e-05	-0.0581391	0.0285107	-0.0405435	0.123498
ENSG00000008283.11	-0.216826	1.41523e-05	0.083014	0.00270652	0.0275548	0.561799	0.463778	2.56465e-24	-0.222927	4.73008e-06	0.595458	1.1135e-24	-0.247295	1.12312e-17	-0.0495895	0.188167	-0.262337	8.23552e-09	0.388602	3.67403e-21	0.403503	1.57838e-38	0.362058	1.07293e-19	0.405416	1.12439e-22	0.191458	1.33224e-05	0.0363114	0.535596	0.206144	6.85885e-13	0.362135	4.45717e-39	0.054048	0.04611	0.0457747	0.0961729
ENSG00000008294.16	0.0722344	0.179264	-0.00138221	0.963102	-0.0956017	0.0564194	-0.0913619	0.0799269	0.0675051	0.24462	-0.155679	0.0174277	0.0592892	0.0629413	0.0646442	0.104939	0.0698767	0.154111	-0.126182	0.00565226	-0.0919219	0.00872123	-0.111766	0.0116118	-0.164603	0.000322458	-0.123015	0.00839435	0.0288999	0.683313	-0.0603395	0.0619784	-0.07154	0.0220147	0.00393311	0.900062	0.0275309	0.375421
ENSG00000008300.10	-0.034671	0.588152	0.0574227	0.103754	-0.0442709	0.450306	0.236596	0.000107763	0.011619	0.852295	0.240879	0.00177659	-0.125892	0.000783176	0.0156875	0.740999	-0.111047	0.0567779	0.0911282	0.091088	0.149292	0.000356271	0.0768754	0.140185	0.0775036	0.153733	-0.0363773	0.512788	-0.103273	0.158222	0.166048	9.8279e-06	0.149262	5.74192e-05	-0.000107935	0.997611	-0.0276622	0.434809
ENSG00000008311.10	0.166868	0.00134007	-0.102196	0.000410949	-0.0614004	0.215975	-0.351652	1.45383e-12	0.110941	0.0395603	-0.462121	1.356e-13	0.172878	1.81841e-08	0.133825	0.000604847	0.209582	9.07453e-06	-0.45059	1.44511e-25	-0.35272	1.48787e-26	-0.425279	3.035e-24	-0.459474	3.40858e-26	-0.298395	5.36257e-11	-0.0638075	0.357792	-0.183444	2.19809e-09	-0.268204	2.26622e-19	-0.0424544	0.144696	-0.0336286	0.247358
ENSG00000008323.11	0.138583	0.0315312	-0.00980149	0.774934	-0.00842121	0.887943	-0.257616	9.64689e-06	0.0941435	0.110334	-0.272878	0.00032337	0.100961	0.00609587	-0.14086	0.00306861	0.111603	0.058097	-0.0565266	0.289507	-0.200983	1.0141e-06	-0.0534694	0.29942	-0.030445	0.570623	0.138878	0.012926	-0.0215997	0.747549	-0.0527863	0.144364	-0.207223	2.62055e-08	-0.0332295	0.304891	-0.0152341	0.6467
ENSG00000008324.6	-0.114519	0.0629472	0.0300959	0.387319	0.181193	0.00161703	0.0769547	0.208581	-0.0923699	0.167031	0.067699	0.375098	-0.120919	0.00111324	0.0117889	0.798922	-0.117132	0.0363177	-0.00315132	0.952845	0.0750402	0.0665273	-0.0190854	0.71197	0.00414378	0.938763	-0.0819418	0.131741	-0.00416946	0.955482	0.0527864	0.162118	0.0880251	0.0147838	0.0183094	0.625849	0.0323875	0.376232
ENSG00000008382.11	-0.0388098	0.460373	0.00637264	0.830513	0.101336	0.0401549	-0.0730992	0.152447	0.0586376	0.302021	-0.0964905	0.133445	0.0158573	0.616497	0.0190994	0.627117	-0.00182762	0.969709	-0.107915	0.0159425	-0.0680433	0.048718	-0.109535	0.0115942	-0.0795419	0.079809	-0.0745826	0.104235	-0.0124606	0.859217	-0.0397381	0.215539	-0.0351504	0.25031	-0.0209159	0.495495	-0.0201037	0.50044
ENSG00000008394.8	0.0251654	0.698818	-0.0229132	0.520666	0.0552484	0.368045	-0.0548468	0.370717	-0.0214571	0.735232	0.00931575	0.905902	0.0752881	0.0462202	-0.156	0.00126663	0.000951727	0.987287	0.201555	0.000224	0.0675784	0.11021	0.19744	0.00018922	0.200075	0.000295586	0.249204	1.02296e-05	0.0899263	0.247513	-0.019388	0.606889	-0.0290248	0.442104	-0.0358398	0.302604	0.0233764	0.502583
ENSG00000008405.7	0.00298172	0.962883	0.0344057	0.331089	-0.0155083	0.793121	0.188438	0.00213441	-0.136724	0.0297266	0.25498	0.000984876	-0.0415617	0.26986	-0.0209054	0.660028	-0.0515029	0.376292	0.154837	0.00433668	0.127386	0.00244522	0.146267	0.00543045	0.136631	0.0124692	0.0614864	0.271333	0.0628995	0.402794	0.121307	0.0012943	0.127879	0.000595484	0.0575004	0.122579	0.0674037	0.065987
ENSG00000008441.12	0.0518052	0.287794	0.0467642	0.0931718	-0.100686	0.0296081	0.141783	0.00298219	-0.017181	0.717815	0.221916	0.000182889	0.00669769	0.81934	-0.060066	0.103139	-0.00370962	0.933436	0.242505	6.91079e-09	0.124881	9.78526e-05	0.24635	1.21184e-09	0.229152	6.62532e-08	0.196581	4.83561e-06	-0.0756076	0.228996	0.0684766	0.021561	0.0645064	0.0250257	0.0940747	0.0012718	0.0547083	0.0593651
ENSG00000008513.10	0.0830072	0.180761	-0.0819625	0.0181282	-0.10701	0.0648708	-0.266977	7.26476e-06	0.118226	0.0523936	-0.404098	5.733e-08	0.161925	9.27301e-06	-0.0349185	0.451293	0.10236	0.0716932	-0.366889	2.10064e-12	-0.342627	4.42163e-18	-0.356824	1.72713e-12	-0.355669	1.38512e-11	-0.166103	0.0022923	0.0329171	0.64864	-0.127339	0.000598039	-0.245092	4.36708e-12	-0.0714648	0.0379763	-0.0812138	0.0184096
ENSG00000008516.12	0.0372803	0.556284	-0.0358398	0.295758	0.0470232	0.412345	-0.106062	0.077353	0.0263209	0.692274	-0.0675808	0.373939	-0.0148905	0.686096	0.0394094	0.393632	0.124729	0.0283903	-0.116759	0.0267712	-0.126812	0.00200254	-0.108189	0.0339253	-0.0964214	0.0702	-0.0180674	0.73944	-0.00724954	0.921019	-0.0637025	0.0851491	-0.105545	0.00396424	0.0214042	0.550698	-0.0303597	0.388956
ENSG00000008517.12	0.010638	0.870338	0.0101064	0.775147	0.128066	0.0340888	-0.0177273	0.773897	-0.0997651	0.108765	0.109418	0.162632	-0.0712243	0.060303	-0.0232218	0.630252	0.00501596	0.932952	0.0196067	0.719675	-0.0109592	0.796471	0.00115679	0.982546	0.0646462	0.242755	0.0740042	0.190603	-0.0287045	0.714186	0.00319488	0.932538	-0.00768835	0.839488	0.059538	0.10129	0.0506256	0.150075
ENSG00000008710.13	0.0563492	0.215046	-0.0298993	0.242862	-0.0867964	0.0408619	-0.16316	0.000299433	0.0512539	0.245027	-0.212791	0.000140341	0.0830417	0.00209909	0.0624442	0.0685919	0.0495869	0.228516	-0.192236	9.75287e-07	-0.137105	5.08447e-06	-0.179332	2.47112e-06	-0.201518	3.18616e-07	-0.151829	0.000160331	-0.0576597	0.372631	-0.0840066	0.00251228	-0.0956381	0.000356373	0.0360471	0.204802	0.0205887	0.458852
ENSG00000008735.10	-0.0694677	0.28314	-0.0843184	0.0178069	-0.0612867	0.311433	-0.0987543	0.104639	0.126359	0.0676078	-0.234751	0.00232613	-0.0163747	0.665787	0.0407634	0.395161	-0.0277552	0.638589	-0.325125	2.16863e-09	-0.191867	4.43363e-06	-0.325494	5.61892e-10	-0.318243	6.01266e-09	-0.296359	1.64521e-07	-0.136836	0.105358	-0.0532483	0.159533	-0.0890561	0.0182092	-0.0654553	0.0522074	-0.111209	0.00119651
ENSG00000008838.13	-0.0713779	0.193967	0.0441839	0.146663	0.116203	0.0236145	0.113733	0.0316047	-0.0119226	0.826602	0.158486	0.0181791	-0.0214945	0.507496	-0.0168089	0.683038	-0.0543477	0.280639	0.116993	0.0123699	0.112894	0.00163356	0.104719	0.0208877	0.107611	0.0230495	0.0790669	0.103575	0.0381927	0.583492	0.0329863	0.317658	0.0856151	0.00716035	0.0431172	0.172689	0.0177374	0.57114
ENSG00000008853.12	0.0687152	0.245003	-0.0178294	0.58438	-0.0326607	0.548642	-0.0309445	0.585609	0.0887711	0.152623	-0.0793193	0.267144	0.0291456	0.401991	0.0389263	0.373587	0.0399352	0.459198	-0.221629	8.92752e-06	-0.178219	3.37121e-06	-0.222218	4.29751e-06	-0.230589	4.61786e-06	-0.185079	0.000349045	-0.0600894	0.410257	0.0311735	0.373062	-0.0752583	0.0275025	0.022729	0.496908	-0.0417916	0.213174
ENSG00000008869.7	0.0923414	0.0807621	-0.00690134	0.816061	-0.0144764	0.769386	-0.172278	0.000860719	0.160798	0.0103406	-0.23087	0.000396706	0.101177	0.00132079	0.0470048	0.235373	0.0850328	0.0794439	-0.178468	7.10125e-05	-0.156253	5.21993e-06	-0.164196	0.000164448	-0.211093	3.54272e-06	-0.121551	0.00830621	-0.0462257	0.532125	-0.0683981	0.0335294	-0.124598	5.01105e-05	0.00240376	0.937516	-0.0086633	0.775984
ENSG00000008952.12	0.0947333	0.0398673	-0.0072927	0.77825	-0.109993	0.00972954	-0.0076737	0.863768	-0.0387429	0.438974	0.0681468	0.224568	0.0278511	0.314398	-0.0743213	0.0294177	0.0784919	0.0607226	0.197682	3.06212e-07	0.0556966	0.0640341	0.201666	6.8937e-08	0.180037	3.98533e-06	0.216958	3.49703e-08	0.114896	0.0725288	-0.0409641	0.138341	-0.0220595	0.410221	-0.00875533	0.738287	-0.00310818	0.905557
ENSG00000008988.5	-0.00921998	0.884693	-0.0690003	0.054946	0.173204	0.00391606	-0.277904	5.94716e-06	0.0581551	0.396726	-0.477428	3.88461e-10	-0.00584325	0.87897	0.0388483	0.415578	0.0795357	0.168455	-0.378111	1.57682e-12	-0.272267	3.73673e-11	-0.37307	6.17444e-13	-0.336015	5.93607e-10	-0.215916	0.000108855	-0.0953128	0.238036	-0.101307	0.00902349	-0.219094	2.62997e-09	-0.102116	0.00666804	-0.0897094	0.016121
ENSG00000009307.11	0.047087	0.40932	0.0217339	0.499677	-0.210146	7.63027e-05	0.0285615	0.605938	-0.00958639	0.874297	0.171843	0.0142477	-0.00347602	0.919616	-0.126406	0.00306557	0.0151311	0.771718	0.323383	1.33753e-11	0.167181	6.9435e-06	0.331524	7.55803e-13	0.303229	5.46783e-10	0.306502	4.67484e-10	0.171657	0.0235605	0.03722	0.278806	0.0654017	0.0493893	-0.00196368	0.952079	0.00398534	0.902153
ENSG00000009335.13	0.156123	0.00816951	-0.0137385	0.68123	-0.128872	0.0199028	-0.0215217	0.711703	-0.00304696	0.964538	0.0463893	0.523437	0.126774	0.00033839	-0.0541009	0.219909	0.101201	0.0594491	0.126601	0.0121483	0.00918028	0.813592	0.142217	0.00364976	0.0809503	0.112116	0.144031	0.0052203	0.0992186	0.215643	-0.0424385	0.240338	-0.0457226	0.184789	0.0116195	0.742957	0.0115357	0.739393
ENSG00000009413.11	0.0222116	0.693476	0.0344924	0.270203	-0.0560258	0.283981	0.113283	0.0386131	0.0490582	0.435549	0.0851067	0.217134	-0.0459164	0.169283	0.009786	0.81536	-0.0127392	0.804506	0.0470766	0.327083	0.0479269	0.196324	0.0518637	0.265529	0.0196876	0.684615	-0.00377343	0.938863	-0.0604722	0.390824	0.0682696	0.042236	0.0491665	0.134989	0.0209813	0.521056	0.040842	0.207076
ENSG00000009694.9	-0.0175342	0.774826	0.0878135	0.00870714	-0.015145	0.790334	0.318905	3.44144e-08	-0.0228819	0.697585	0.343063	3.0514e-06	-0.118251	0.000936896	0.0689594	0.130906	-0.062822	0.261643	0.300319	5.80089e-09	0.310749	2.54494e-15	0.299722	1.88902e-09	0.239565	4.27164e-06	0.0822395	0.126767	-0.0341659	0.647746	0.10083	0.00501955	0.225531	1.72983e-10	0.1346	6.53142e-05	0.0722307	0.0307748
ENSG00000009724.12	0.0575577	0.290814	-2.78484e-05	0.999261	-0.13333	0.00904956	0.0684021	0.206769	0.0576367	0.359773	0.15556	0.0216394	-0.0285728	0.382555	0.0840101	0.0399485	0.0641428	0.195674	0.0670845	0.158541	0.0607352	0.0964057	0.0712401	0.1228	0.0601437	0.211067	0.0194883	0.689496	-0.0204978	0.789075	0.021158	0.524045	0.0609113	0.05774	0.0497076	0.12628	0.0442698	0.163533
ENSG00000009780.11	0.0845714	0.197898	-0.0585885	0.10371	-0.0524074	0.390196	0.0660569	0.290542	-0.0334506	0.594789	0.134642	0.0897189	-0.0877411	0.0219597	0.0265574	0.586038	0.0572207	0.341709	0.155334	0.00545411	0.105639	0.0136581	0.142532	0.0084229	0.124393	0.0270679	0.0956659	0.0985589	-0.045639	0.543247	-0.0137698	0.721329	0.0421097	0.271854	-0.016222	0.663443	0.0006874	0.984794
ENSG00000009790.10	-0.075281	0.238223	0.104576	0.00375445	-0.0516226	0.384246	0.348478	1.45688e-08	-0.114964	0.0722556	0.480527	3.81609e-10	-0.171749	6.21849e-06	0.00171863	0.971298	-0.0792242	0.173657	0.326466	1.66265e-09	0.269183	9.07844e-11	0.306419	4.89885e-09	0.340567	4.68362e-10	0.182523	0.00115963	0.0451677	0.558939	0.141894	0.000276771	0.210783	1.0443e-08	0.0128611	0.731318	0.00252219	0.945683
ENSG00000009830.7	-0.0393746	0.53483	-0.0596734	0.0882548	0.0923264	0.116897	-0.186351	0.00192778	-0.0406996	0.520271	-0.412432	5.52155e-08	0.110728	0.00309297	0.0917015	0.0535185	-0.015407	0.790893	-0.419307	2.76673e-15	-0.259905	2.17553e-10	-0.40307	4.37983e-15	-0.408577	2.18823e-14	-0.352096	2.37902e-10	-0.0769379	0.315083	-0.0874607	0.0178648	-0.148019	5.90905e-05	-0.0129739	0.709774	-0.00734872	0.8329
ENSG00000009844.11	-0.0559146	0.263941	-0.0141298	0.611429	-0.0164816	0.718792	0.122017	0.0126926	-0.0220422	0.689742	0.0537628	0.38044	-0.0497369	0.0933561	-0.024591	0.508734	-0.0704989	0.122264	0.173265	4.74302e-05	0.15035	4.38883e-06	0.173979	2.47737e-05	0.100285	0.019588	0.0379126	0.387238	-0.0182035	0.775088	0.0551782	0.0701951	0.0804435	0.00596683	-0.0286057	0.321171	-0.031476	0.254498
ENSG00000009950.11	0.0769543	0.175334	-0.0764156	0.0139141	0.0764607	0.152671	-0.327839	7.27942e-10	0.102315	0.0538652	-0.457554	1.32876e-11	0.138156	2.87327e-05	0.0531632	0.213304	0.12646	0.0147867	-0.373286	4.47597e-15	-0.305315	5.60843e-17	-0.362929	3.29176e-15	-0.378615	3.24242e-15	-0.24021	1.67528e-06	-0.0883541	0.213728	-0.199771	1.17226e-09	-0.267622	2.38653e-16	-0.0145248	0.636396	-0.0194056	0.523043
ENSG00000009954.6	0.171628	0.00176369	-0.00379517	0.903571	-0.166913	0.00147759	-0.162337	0.002719	0.0844627	0.17283	-0.170568	0.0128145	0.160067	1.13156e-06	0.0532236	0.202341	0.155319	0.00208319	-0.117025	0.0137898	-0.148275	3.97346e-05	-0.0918414	0.0465189	-0.139256	0.00390679	-0.0484067	0.321306	0.0231728	0.761135	-0.0772524	0.0210504	-0.132279	3.43074e-05	-0.0222434	0.506785	-0.0169681	0.603594
ENSG00000010017.9	0.127817	0.0104334	-0.0833913	0.0026294	-0.042727	0.357837	-0.31169	4.74044e-11	0.145244	0.00736995	-0.422695	1.54218e-12	0.156517	8.16346e-08	0.0525278	0.155628	0.142182	0.00170939	-0.311668	7.78545e-14	-0.289958	7.42138e-20	-0.2901	7.50895e-13	-0.324055	1.00772e-14	-0.18707	1.71391e-05	0.0294003	0.679678	-0.146632	1.01219e-06	-0.22315	4.07828e-15	-0.0701845	0.0112974	-0.0353394	0.201883
ENSG00000010030.9	-0.0536276	0.421314	-0.0213446	0.559445	0.0440382	0.466257	0.198143	0.00192916	-0.115738	0.0620766	0.328177	3.63818e-05	-0.113626	0.00357382	0.006469	0.894977	-0.103787	0.0867608	0.133336	0.0169279	0.159925	0.000207439	0.120233	0.0259869	0.163831	0.00354241	0.0681479	0.23485	-0.12819	0.0915952	0.0772463	0.0485656	0.167664	1.09277e-05	0.0560752	0.141285	0.0278792	0.456839
ENSG00000010072.11	0.0440062	0.474631	0.0373997	0.273152	-0.0420337	0.458894	0.00452482	0.939917	-0.0237419	0.70476	0.0218106	0.773635	0.017874	0.62353	-0.0432176	0.343042	0.000410792	0.994125	0.0753132	0.15089	0.032395	0.424483	0.0832122	0.101413	0.0596808	0.259704	0.054819	0.308061	-0.05818	0.469628	0.0601954	0.107869	0.0180125	0.615781	0.0423076	0.244275	0.0280284	0.432418
ENSG00000010165.15	-0.00669008	0.912174	0.0181147	0.591613	0.0713995	0.209461	-0.0387588	0.512818	-0.00856907	0.897509	0.00564613	0.939549	0.0760722	0.0335711	-0.0867375	0.0547686	-0.0302518	0.581653	0.0611273	0.241074	0.0156061	0.696876	0.0716827	0.15584	0.0563836	0.282525	0.0698292	0.192527	0.156485	0.072687	0.0528731	0.141393	-0.0134141	0.704575	-0.0253982	0.468973	0.00246176	0.943203
ENSG00000010219.9	-0.0592856	0.359296	-0.0168602	0.642938	0.0789249	0.192817	-0.050387	0.421649	-0.0462723	0.479916	-0.11839	0.132338	-0.0344677	0.370159	0.00947376	0.844568	-0.0486399	0.410263	-0.101625	0.064091	-0.0347824	0.414374	-0.0997504	0.0606765	-0.103764	0.0623456	-0.121875	0.0299818	-0.0107716	0.89175	-0.00656148	0.857193	0.00768329	0.838233	-0.0348618	0.363836	-0.00049402	0.989502
ENSG00000010244.12	0.06858	0.190625	-0.00772299	0.792815	-0.0210428	0.667372	0.00698795	0.892413	0.0412929	0.468259	0.00332795	0.95897	0.0611205	0.0487513	0.0305442	0.435438	0.0248969	0.601314	0.0103212	0.818907	0.00874093	0.798758	0.0170054	0.697136	-0.0218581	0.629501	-0.0284454	0.537183	0.0419131	0.566206	-0.0289997	0.364595	0.00927083	0.762019	0.0273802	0.37683	0.0130981	0.66921
ENSG00000010256.6	0.0379115	0.510109	-0.063991	0.04539	0.113027	0.0374187	-0.30873	1.4647e-08	0.109617	0.0516623	-0.413514	1.77374e-09	0.152753	6.91774e-06	0.026737	0.535486	0.080137	0.129594	-0.361045	4.27893e-14	-0.284759	9.84651e-15	-0.361535	5.43719e-15	-0.343763	1.33647e-12	-0.220967	9.68424e-06	0.00490462	0.946616	-0.151598	8.65226e-06	-0.213189	1.02509e-10	-0.0887974	0.0062356	-0.0615033	0.0552746
ENSG00000010270.9	-0.0382456	0.552453	-0.0775937	0.0305818	0.058673	0.326307	-0.00310386	0.960542	-0.0283345	0.663637	-0.105607	0.180509	-0.0545261	0.153367	0.00378893	0.937011	-0.0301141	0.608648	-0.0706222	0.199071	-0.0667147	0.117199	-0.0822191	0.122901	-0.088895	0.10891	-0.05489	0.33086	0.0270201	0.749027	0.0448339	0.250637	-0.0386552	0.305501	0.00591329	0.875284	0.029974	0.421762
ENSG00000010278.7	-0.221851	0.000140418	0.0725109	0.0267538	-0.00878057	0.873079	0.553107	8.57665e-25	-0.179739	0.00126027	0.634077	2.12926e-20	-0.275293	7.8505e-16	-0.0580741	0.191596	-0.296027	1.98001e-08	0.498734	7.5684e-25	0.500341	1.63782e-43	0.474241	5.06448e-24	0.480685	1.57238e-22	0.209246	5.89221e-05	0.00622968	0.927636	0.22512	3.76925e-11	0.423745	1.02374e-38	0.0954979	0.00476883	0.062888	0.0587182
ENSG00000010292.8	0.0568953	0.380078	0.00551361	0.8785	-0.0463587	0.446859	-0.0955933	0.125209	0.105526	0.0938111	-0.18567	0.018647	0.131695	0.000581043	0.0728084	0.136719	0.0936463	0.113177	-0.194672	0.000422284	-0.175252	3.26585e-05	-0.185083	0.000543464	-0.216608	0.000105129	-0.153743	0.00740933	0.115878	0.168822	-0.0400069	0.296332	-0.116212	0.00200866	0.0131356	0.72706	-0.0305542	0.409028
ENSG00000010295.15	-0.0495474	0.364975	0.0900076	0.00318467	0.0242689	0.636401	0.176485	0.000760058	-0.0419198	0.428286	0.239632	0.000275456	-0.107171	0.000864013	0.0410855	0.310645	-0.0502525	0.31228	0.149596	0.00116194	0.147635	3.22845e-05	0.141884	0.00147025	0.188716	4.56179e-05	0.0787749	0.0976018	-0.136091	0.0448955	0.125828	8.50835e-05	0.148122	2.5128e-06	0.0766826	0.0135551	0.0601735	0.0508908
ENSG00000010310.4	0.262151	2.89462e-05	-0.110846	0.00087958	0.0522125	0.365332	-0.412034	3.68504e-13	0.12283	0.035569	-0.424677	6.54763e-09	0.143926	6.3244e-05	0.0529262	0.253673	0.245154	1.75052e-05	-0.32548	3.0306e-10	-0.34245	1.62942e-17	-0.299763	1.98437e-09	-0.331019	1.78267e-10	-0.134407	0.0130045	-0.105965	0.11042	-0.152798	1.53961e-05	-0.330324	2.09542e-20	-0.0703453	0.0342754	-0.0536232	0.108717
ENSG00000010318.15	0.162336	0.0167657	-0.0794156	0.0324052	-0.050831	0.418373	-0.289634	7.10359e-06	0.105539	0.10761	-0.305343	0.000205512	0.10089	0.010702	0.0105475	0.835078	0.163746	0.00824743	-0.211818	0.000217174	-0.278656	2.0718e-10	-0.210515	0.000144273	-0.215036	0.000198342	-0.0617754	0.299467	-0.021302	0.796083	-0.12118	0.00221893	-0.213187	5.14537e-08	-0.0783886	0.0400751	-0.0207029	0.586777
ENSG00000010319.2	-0.177008	0.00258577	0.119896	0.000259518	-0.0167197	0.759054	0.470293	6.80467e-18	-0.100683	0.0860484	0.572249	1.3278e-16	-0.220267	1.8849e-10	-0.104239	0.0180384	-0.195165	0.000293391	0.450991	2.01401e-20	0.345486	1.49519e-20	0.421547	4.31321e-19	0.455968	1.87598e-20	0.28636	2.6695e-08	0.10217	0.151386	0.264132	9.14623e-15	0.295195	9.09733e-19	0.0533595	0.106314	0.0288006	0.379306
ENSG00000010322.11	0.0467141	0.382136	-0.0104531	0.728851	0.0679565	0.181225	-0.248441	1.4997e-06	-0.00550698	0.925026	-0.359811	2.27948e-08	0.0994292	0.00193702	0.0401941	0.320515	0.0989624	0.0417128	-0.378769	7.12589e-17	-0.295032	1.35164e-17	-0.364885	1.15614e-16	-0.329167	9.64963e-13	-0.209493	1.17124e-05	-0.0582109	0.386743	-0.0637491	0.0498063	-0.201555	9.49354e-11	-0.0424986	0.1704	-0.0514145	0.0937373
ENSG00000010327.6	-0.143898	0.0127928	0.141334	1.04514e-05	0.141671	0.00846969	0.399987	1.56389e-13	-0.102115	0.0641184	0.410766	3.36184e-09	-0.193855	1.42562e-08	-0.019371	0.653709	-0.124612	0.0184404	0.320921	3.01536e-11	0.297407	1.02856e-15	0.310485	3.10716e-11	0.348014	1.10032e-12	0.187466	0.000201859	-0.0338113	0.595996	0.178653	1.35242e-07	0.256933	7.03737e-15	0.0780874	0.0138819	0.0625048	0.0511922
ENSG00000010361.9	0.021722	0.681411	-0.0278062	0.354257	0.152504	0.00222398	-0.332764	6.00204e-11	0.0249814	0.667148	-0.465412	2.77232e-13	0.0484001	0.127272	0.0587458	0.141817	0.07472	0.121728	-0.438484	2.23936e-23	-0.312726	2.21616e-20	-0.426096	1.75591e-23	-0.398141	5.65338e-19	-0.272158	4.30499e-09	-0.0824506	0.21987	-0.119389	0.000193876	-0.220395	4.47288e-13	-0.0400392	0.196135	-0.00840487	0.783969
ENSG00000010404.13	-0.0218352	0.710649	0.039972	0.225008	-0.177559	0.00136414	0.107189	0.0612058	-0.081525	0.179421	0.141675	0.0500233	-0.0310021	0.374264	0.0199284	0.650816	-0.0461272	0.391251	0.155809	0.00191142	0.143137	0.000195104	0.156767	0.00126238	0.127938	0.0115867	0.0532374	0.303651	0.0404496	0.591454	0.00505166	0.886826	0.100417	0.00340871	0.0327608	0.340059	0.026033	0.440164
ENSG00000010539.7	0.0267574	0.682716	0.0471904	0.196322	0.0743391	0.221894	0.0347006	0.58935	-0.102343	0.135699	0.0654134	0.412754	-0.0436766	0.261183	0.00400697	0.934157	-0.0301958	0.611866	0.0724772	0.192951	0.0728936	0.0902128	0.0727027	0.177538	0.0461221	0.410599	0.0217992	0.701158	-0.0933745	0.267367	0.0245904	0.534957	0.0699299	0.0662505	0.0914088	0.020158	0.0925977	0.0163915
ENSG00000010610.5	-0.125775	0.0460061	0.128011	0.000311515	0.0631216	0.289988	0.421487	2.32146e-12	-0.0841885	0.178498	0.513107	1.47898e-11	-0.270284	3.26192e-13	-0.0341231	0.474572	-0.151885	0.00819948	0.425273	1.12427e-15	0.383178	2.11047e-21	0.41069	1.3679e-15	0.444299	1.3978e-16	0.242028	1.39225e-05	-0.00658949	0.926314	0.201682	7.3172e-08	0.322016	3.62099e-19	0.0376901	0.288833	0.0242386	0.497993
ENSG00000010626.10	-0.0658332	0.311411	0.00777183	0.830808	0.14265	0.0183648	0.182867	0.00402137	-0.0338763	0.626683	0.209085	0.00914249	-0.0595554	0.122929	-0.0257516	0.593135	-0.0675228	0.251877	0.0791458	0.155468	0.0811899	0.0574494	0.0644747	0.232771	0.120185	0.0327481	0.062155	0.277992	0.00615591	0.942185	0.0538093	0.172805	0.0651944	0.085204	-0.0219268	0.561487	-0.0188342	0.610768
ENSG00000010671.11	-0.17888	0.0054346	0.145981	6.14194e-05	0.0462324	0.447953	0.53705	7.36119e-19	-0.107846	0.0822132	0.630955	1.6579e-16	-0.268877	1.54759e-12	-0.02052	0.672986	-0.191159	0.00110936	0.519371	7.14404e-22	0.479173	6.0917e-32	0.500609	1.06972e-21	0.508093	1.75642e-20	0.251831	1.04172e-05	0.0640221	0.358512	0.224818	5.69803e-09	0.385813	4.22095e-26	0.0510218	0.16379	0.0282239	0.437657
ENSG00000010704.14	0.0261798	0.690692	0.00754258	0.837214	-0.00190847	0.97569	0.14291	0.0237556	0.0109208	0.86518	0.225854	0.00479453	-0.141329	0.000285673	-0.00385562	0.937471	-0.0245571	0.682204	0.222507	6.81154e-05	0.180402	2.56971e-05	0.234308	1.48731e-05	0.226494	5.76816e-05	0.150976	0.00917793	0.0585258	0.46344	0.120467	0.00214219	0.147279	0.000109053	0.0137029	0.719823	0.0116224	0.758373
ENSG00000010803.12	0.0580539	0.344412	-0.0905436	0.00725113	-0.110412	0.0534319	-0.304882	1.38312e-07	0.113774	0.0572405	-0.487167	3.14559e-11	0.110155	0.00224385	-0.00578265	0.899316	0.083603	0.136049	-0.315976	6.45408e-10	-0.2668	1.17545e-11	-0.302086	1.03046e-09	-0.327867	2.01551e-10	-0.204071	0.000126913	0.032217	0.676371	-0.123398	0.000606582	-0.200589	1.1998e-08	-0.0786871	0.0208486	-0.104953	0.0019518
ENSG00000010810.13	-0.138326	0.0235589	0.087364	0.00972502	0.0657952	0.248753	0.4317	4.14843e-14	-0.130087	0.0313102	0.411025	1.81654e-08	-0.241799	9.84381e-12	0.00602536	0.894622	-0.167088	0.00270331	0.286083	2.36164e-08	0.303904	7.84489e-15	0.273208	3.82315e-08	0.306552	3.00923e-09	0.109202	0.041062	-0.0116693	0.870209	0.257589	3.62905e-13	0.277254	1.31425e-15	-0.00796039	0.818777	0.00961903	0.779147
ENSG00000010818.4	0.0974148	0.0958245	0.0585506	0.0751685	-0.108415	0.0491625	-0.0184973	0.746234	0.0642746	0.33461	-0.0369456	0.610624	0.045834	0.191822	0.0598884	0.173917	0.0780517	0.147991	0.0278552	0.57589	0.0133089	0.729585	0.0403627	0.4033	-0.0303442	0.550988	-0.0223294	0.661574	0.0280307	0.719847	0.0119346	0.738686	-0.00726756	0.831813	0.0290235	0.397333	0.0553894	0.0990292
ENSG00000010932.11	-0.0635892	0.33709	0.0436127	0.222799	-0.0323279	0.59303	0.253805	3.68575e-05	-0.0580867	0.378465	0.272914	0.000479556	-0.184721	1.49396e-06	0.033154	0.499168	-0.0914213	0.129807	0.166101	0.00261489	0.215056	5.08906e-07	0.16255	0.00231037	0.146079	0.00870137	-0.0125144	0.827623	0.123799	0.114063	0.128321	0.000770295	0.189596	6.98933e-07	0.0868831	0.0172956	0.00864856	0.811193
ENSG00000011007.8	0.129526	0.0153125	-0.0829816	0.00549232	0.00339081	0.94598	-0.356948	8.74805e-13	0.165462	0.00194562	-0.586528	7.33553e-21	0.225311	6.08952e-13	0.0692132	0.0804503	0.1818	0.000172317	-0.46634	1.10544e-26	-0.387521	1.09419e-31	-0.44473	7.20971e-26	-0.474811	3.86958e-27	-0.296654	1.32746e-10	-0.0158137	0.817654	-0.145471	3.39143e-06	-0.303068	2.66869e-24	-0.090571	0.00164494	-0.0862127	0.00306922
ENSG00000011009.6	-0.0884593	0.0633791	0.0366714	0.177408	0.120553	0.00721799	0.0318222	0.498953	-0.0422442	0.42749	0.00569125	0.923349	-0.0544245	0.0575165	-0.0105128	0.768588	-0.0688417	0.112395	-0.00875952	0.831941	0.0153783	0.624768	-0.0225136	0.573593	0.0182499	0.661571	-0.0227022	0.591413	-0.0500193	0.44758	0.0439809	0.136909	0.0323936	0.243536	-0.00738299	0.798709	0.0112329	0.692638
ENSG00000011021.17	-0.0474869	0.470225	-0.0678701	0.0612727	-0.0946456	0.124855	-0.17514	0.00529099	0.0946481	0.145662	-0.295034	0.000204212	0.0277058	0.478875	-0.0203287	0.680895	-0.0514864	0.395473	-0.217669	9.12575e-05	-0.172456	5.70498e-05	-0.21124	8.65354e-05	-0.263776	2.6156e-06	-0.203866	0.000397843	-0.0543586	0.573886	-0.0958897	0.0141777	-0.111173	0.0038903	-0.000286639	0.993822	-0.0330934	0.363287
ENSG00000011028.9	-0.0114878	0.852477	0.0777633	0.023013	0.0660645	0.252795	0.057141	0.333759	-0.0822879	0.179254	-0.0714001	0.336203	0.0257594	0.480577	0.0907788	0.0474999	-0.02521	0.655032	-0.0809652	0.120296	0.0144185	0.721863	-0.0618367	0.220243	-0.133657	0.0107274	-0.190397	0.000385177	-0.070987	0.340471	0.0628943	0.0844229	0.0184934	0.607323	0.0370664	0.298122	8.54187e-05	0.998048
ENSG00000011052.17	-0.158295	0.00536156	0.00874819	0.785737	0.153503	0.00451682	0.196834	0.000411202	-0.0904583	0.145599	0.177003	0.0118333	-0.0910683	0.0078631	-0.0865769	0.0437692	-0.166374	0.00130235	0.176116	0.000317199	0.179737	1.50955e-06	0.150115	0.00155256	0.182984	0.000235253	0.0846612	0.0925437	-0.0123874	0.868536	0.0737559	0.034213	0.15349	4.24764e-06	-0.00715361	0.8296	0.019261	0.559793
ENSG00000011105.7	0.19303	0.00205609	-0.0874445	0.0100128	-0.106275	0.0687436	-0.365559	4.26008e-10	-0.0278678	0.643303	-0.23278	0.00201655	0.124616	0.000620662	0.005529	0.906412	0.186534	0.0011241	-0.241147	5.14838e-06	-0.30761	2.78771e-14	-0.234638	4.44916e-06	-0.18445	0.000546497	0.00437119	0.937168	-0.0450154	0.477991	-0.106933	0.00330886	-0.259436	7.83836e-13	0.0144289	0.672575	0.00453694	0.89234
ENSG00000011114.10	0.121997	0.022472	-0.00829678	0.781433	-0.148113	0.0028525	-0.164927	0.00155298	0.0937044	0.114677	-0.185361	0.00469139	0.116705	0.000244631	0.059568	0.134231	0.110473	0.0233067	-0.124418	0.00607859	-0.105835	0.00254495	-0.10446	0.0175828	-0.158359	0.000550143	-0.0920832	0.0473424	0.00697313	0.923191	-0.0618213	0.0563172	-0.0975148	0.00172261	-0.0106487	0.735842	0.00521749	0.865739
ENSG00000011132.7	0.0931229	0.0289819	0.033389	0.165447	0.062392	0.121714	-0.113418	0.00637081	0.0158521	0.71364	-0.103117	0.0493215	0.0618308	0.0154086	0.0376413	0.242808	0.0851383	0.0286951	-0.107102	0.00385089	-0.121999	1.44414e-05	-0.106823	0.00296174	-0.0878657	0.018714	-0.0247715	0.51538	-0.0820309	0.170194	-0.0321791	0.21165	-0.0987563	7.57899e-05	0.0344084	0.180163	0.0114076	0.651533
ENSG00000011143.12	0.0770666	0.216787	-0.0580266	0.0999522	0.129492	0.0279868	-0.377534	2.49512e-10	0.0286914	0.641149	-0.527762	1.53466e-12	0.136925	0.000243158	0.166562	0.000397197	0.123402	0.0307071	-0.498148	5.851e-22	-0.346945	6.04387e-18	-0.475717	2.3658e-21	-0.50795	3.41809e-22	-0.373448	4.33157e-12	-0.00459415	0.947995	-0.135695	0.000295156	-0.252291	3.12752e-12	-0.0481422	0.182671	-0.0738347	0.0421324
ENSG00000011198.3	0.158772	0.00271654	-0.103845	0.000448856	-0.0553994	0.269092	-0.474952	3.25268e-22	0.114765	0.0262722	-0.632764	1.25969e-24	0.222188	6.21849e-13	0.0529843	0.182038	0.207176	1.74931e-05	-0.49139	9.1575e-30	-0.42088	1.21333e-37	-0.457783	1.50428e-27	-0.489801	4.30784e-29	-0.285267	6.58501e-10	0.0539706	0.389222	-0.2032	3.84851e-11	-0.359576	1.89975e-34	-0.0757554	0.00879701	-0.0473528	0.102003
ENSG00000011201.6	0.149767	0.00905353	-0.0341791	0.290515	-0.0711202	0.184123	-0.270963	1.04886e-06	0.0577373	0.357213	-0.152355	0.0306231	0.127959	0.000204254	0.00427001	0.920096	0.124597	0.0172845	-0.00956006	0.844877	-0.071424	0.0590015	0.00928171	0.844603	-0.0453227	0.358208	0.055005	0.271899	0.0712558	0.331824	-0.117441	0.000679882	-0.124264	0.000214458	0.00834693	0.804599	0.00859773	0.794973
ENSG00000011243.13	-0.0130783	1	-0.0137289	0.634146	0.0641198	0.180216	0.000721943	0.988574	0.0962173	0.0968573	0.0179875	0.77725	-0.0111709	0.715077	-0.0540158	0.159155	-0.0370877	0.426402	-0.0307014	0.487965	-0.0378846	0.264744	-0.0438461	0.307483	0.00532191	0.905145	0.0266504	0.55685	-0.179982	0.0192222	-0.00913407	0.769428	-0.0157601	0.598635	0.0112633	0.714624	-0.0122312	0.683429
ENSG00000011258.11	0.114895	0.0291301	-0.0314654	0.281866	0.013319	0.783054	-0.155706	0.00233457	0.138855	0.0123188	-0.200642	0.00180481	0.0510997	0.100829	0.108036	0.00586703	0.14195	0.00311439	-0.180063	5.72073e-05	-0.154193	6.57901e-06	-0.173739	6.17301e-05	-0.226207	4.75441e-07	-0.154958	0.000713329	-0.107526	0.116473	-0.0743069	0.0183995	-0.126935	3.41395e-05	0.00569268	0.846102	0.0193979	0.510135
ENSG00000011260.9	-0.0242808	0.713994	0.00864227	0.815969	0.0676797	0.273805	0.00430222	0.947461	-0.103542	0.128655	-0.0995317	0.223354	-0.0690821	0.0787455	0.135475	0.00605906	-0.0122757	0.838819	-0.14082	0.0135138	-0.0438334	0.316325	-0.148712	0.0071196	-0.160728	0.00503839	-0.211004	0.000278126	-0.0492293	0.53144	0.0343613	0.38981	0.0217523	0.57372	0.0174746	0.654748	0.00507673	0.895297
ENSG00000011275.14	0.110888	0.0882587	-0.0412659	0.2519	-0.175827	0.00349071	-0.052654	0.394608	-0.0698182	0.246336	0.0376844	0.629079	0.0267127	0.486503	-0.0233223	0.62868	0.08043	0.177218	-0.0477021	0.38485	-0.11993	0.00480553	-0.0466605	0.379716	-0.0533834	0.334946	0.0352652	0.534215	-0.00775888	0.923073	-0.0385384	0.313921	-0.0830987	0.0282811	0.0233333	0.539568	0.0342039	0.358319
ENSG00000011295.11	0.0546646	0.373729	-0.0319206	0.350908	-0.0128438	0.823163	-0.164451	0.00508317	-0.00685371	0.912572	-0.0944672	0.205474	0.0524092	0.150203	-0.0221942	0.630894	0.0658443	0.242147	-0.0962637	0.0656731	-0.16392	4.3519e-05	-0.115097	0.0229725	-0.0702023	0.183407	0.0177778	0.742752	0.00281547	0.968977	-0.00170523	0.962971	-0.119901	0.00083998	-0.0196755	0.574228	0.00251719	0.941822
ENSG00000011304.12	-0.002965	0.948449	2.48781e-05	0.999229	-0.0430333	0.313159	0.187712	2.95906e-05	-0.0756133	0.130702	0.297528	1.14466e-07	-0.0521964	0.055005	-0.0451208	0.193263	-0.0489533	0.239663	0.197749	6.94551e-07	0.115817	0.00012842	0.187025	1.27866e-06	0.206379	2.65841e-07	0.154813	0.000161289	-0.061446	0.358375	0.0453086	0.107101	0.107723	6.54909e-05	0.099983	0.000319135	0.0851128	0.00168022
ENSG00000011347.5	0.128886	0.061661	-0.0694508	0.065808	-0.200075	0.0016219	-0.251212	0.000151771	-0.0090611	0.882709	-0.11182	0.181463	0.166764	4.14735e-05	0.0608623	0.241636	0.153333	0.0151819	-0.116485	0.046835	-0.14202	0.00172197	-0.115457	0.0417254	-0.0972498	0.0993861	-0.00863931	0.886459	0.0980896	0.262205	-0.140509	0.000522821	-0.147768	0.000239511	-0.00422713	0.914368	0.00761524	0.841815
ENSG00000011376.5	0.0155925	0.818914	0.0350185	0.357418	-0.0654907	0.300547	0.030757	0.642457	-0.00285559	0.965843	-0.00729003	0.930209	0.0894635	0.0268797	-0.0181143	0.722398	0.0902023	0.144945	0.0296889	0.611909	0.00495212	0.912233	0.0289453	0.609191	0.0120599	0.837626	0.0469391	0.435434	0.120846	0.137684	0.011921	0.772443	-0.0447874	0.262952	0.0211749	0.592195	0.010482	0.786745
ENSG00000011405.9	0.079612	0.110342	-0.00769478	0.786619	-0.10414	0.0269512	-0.0233969	0.632415	-0.0127876	0.819491	0.0285336	0.64298	0.05095	0.0917891	-8.92616e-05	0.998093	0.06329	0.164134	0.0568257	0.185216	0.00759135	0.817774	0.0632777	0.128114	0.0255342	0.556577	0.0613192	0.161838	-0.00771951	0.910691	-0.0399349	0.194448	-0.0197908	0.49777	0.0352369	0.238464	0.0469949	0.107761
ENSG00000011422.7	-0.180519	0.00207718	0.108829	0.00102024	-0.00825357	0.880553	0.476065	2.51309e-17	-0.0725518	0.197126	0.561487	1.79964e-15	-0.222374	9.18243e-11	-0.0635338	0.152316	-0.224007	2.42619e-05	0.418456	1.96289e-17	0.418411	2.157e-29	0.401216	4.35442e-17	0.419348	3.04158e-17	0.180344	0.000475588	-0.00819496	0.909063	0.183044	1.92262e-07	0.357172	5.58743e-27	0.0902109	0.00861485	0.0441793	0.195645
ENSG00000011426.6	-0.10146	0.109603	0.120923	0.000709224	0.00231286	0.969098	0.441984	4.73853e-13	-0.0108197	0.865761	0.393221	3.22268e-07	-0.1804	1.76507e-06	-0.0230919	0.626999	-0.15648	0.00647123	0.321337	2.91999e-09	0.30952	5.14601e-14	0.304358	6.54419e-09	0.295366	6.62319e-08	0.110806	0.0496639	0.0975859	0.173156	0.145753	0.00013862	0.258811	1.25181e-12	0.0903518	0.016209	0.0403988	0.281906
ENSG00000011451.13	0.127369	0.00232648	-0.0535456	0.025257	-0.0867929	0.0278564	-0.137716	0.000949447	0.0503045	0.258544	-0.157	0.00265852	0.0908603	0.000346523	0.0227071	0.473835	0.139271	0.000242072	-0.144965	7.35034e-05	-0.158464	1.09837e-08	-0.131208	0.000216845	-0.137039	0.000211681	-0.0147499	0.694787	-0.0363073	0.558074	-0.0866981	0.000814304	-0.142312	5.83484e-09	0.0304541	0.243924	0.0293068	0.25268
ENSG00000011454.12	0.115444	0.0271162	-0.0334901	0.260191	-0.135147	0.00648339	-0.15329	0.00264204	0.0694779	0.222101	-0.164198	0.0111256	0.106532	0.000775481	1.50802e-05	0.841181	0.098966	0.0393734	-0.0860803	0.0536823	-0.116814	0.0007035	-0.0670179	0.121545	-0.105844	0.0195233	-0.0215642	0.637161	0.0466851	0.491545	-0.0836019	0.00887015	-0.120543	7.89077e-05	-0.0327021	0.288655	-0.0287127	0.344729
ENSG00000011465.12	-0.117233	0.0789486	0.0722297	0.0529981	0.0485682	0.440422	0.328802	2.72691e-07	-0.161886	0.0154552	0.296752	0.000269134	-0.208298	1.56051e-07	0.133627	0.00760846	-0.1114	0.0663643	0.215344	0.000171238	0.319902	1.37414e-13	0.21922	7.6491e-05	0.198363	0.000610469	-0.020193	0.733406	-0.00529542	0.939964	0.164631	3.15225e-05	0.280806	3.00448e-13	0.0177511	0.649252	0.0263272	0.493978
ENSG00000011478.7	-0.131229	0.0286391	-0.0645689	0.0546277	0.0916965	0.101469	-0.149358	0.0105318	0.0228075	0.732345	-0.227974	0.00182366	-0.00277684	0.938026	-0.0322096	0.474696	-0.136694	0.0123655	-0.251691	6.59285e-07	-0.143135	0.000263231	-0.259645	1.14863e-07	-0.225939	1.12346e-05	-0.193576	0.000201906	0.0203251	0.806119	-0.0251988	0.489027	-0.052309	0.133802	-0.0963323	0.00549755	-0.0553408	0.110008
ENSG00000011485.10	0.00409105	0.948077	-0.0927884	0.00712531	0.0621626	0.29096	-0.17243	0.00411952	0.100244	0.107301	-0.259237	0.000672497	0.0794242	0.031629	0.0322544	0.497127	0.000725971	0.989907	-0.34119	1.59842e-10	-0.230619	1.88634e-08	-0.345069	2.15245e-11	-0.336114	4.66871e-10	-0.221746	7.07187e-05	-0.0813097	0.282883	-0.102842	0.00493263	-0.155368	2.63733e-05	0.0045346	0.894501	-0.0333538	0.328276
ENSG00000011523.9	0.0796399	0.186422	-0.0111186	0.740125	-0.117637	0.0356267	-0.23955	3.40752e-05	0.0282032	0.647654	-0.219801	0.00271238	0.0789202	0.0276223	0.0733357	0.103494	0.136431	0.0130143	-0.170102	0.0009806	-0.171197	1.56373e-05	-0.159037	0.00145859	-0.169332	0.00114838	-0.0824057	0.12476	0.00879542	0.907234	-0.0615831	0.0871806	-0.141805	5.7707e-05	-0.0389434	0.257865	0.00492008	0.883891
ENSG00000011566.10	0.126574	0.0279266	-0.0148285	0.643257	-0.128061	0.0171733	-0.00624132	0.910962	0.021498	0.72264	0.102209	0.146791	-0.00676335	0.84385	0.00619453	0.885473	0.106971	0.0420889	0.156392	0.00134856	0.0428239	0.25643	0.170545	0.000304474	0.149103	0.00256254	0.170084	0.000685951	0.0756135	0.282732	-0.0185154	0.590594	-0.0120933	0.719413	0.0275418	0.402911	0.0529339	0.101974
ENSG00000011590.9	0.0625914	0.302179	-0.0102932	0.765373	0.0567388	0.324333	-0.102348	0.0890976	0.0394785	0.53197	-0.0974118	0.198404	0.0687849	0.0607791	0.0288814	0.526844	0.0674097	0.225004	-0.0683533	0.194279	-0.0936635	0.0204161	-0.0618641	0.225982	-0.0873989	0.100489	-0.0217733	0.685023	-0.0607879	0.423306	-0.0345137	0.355402	-0.0851954	0.0171217	0.0202309	0.741424	-0.00263571	0.942452
ENSG00000011600.7	-0.173643	0.00280441	0.12729	9.94284e-05	0.041279	0.448612	0.526181	6.95029e-22	-0.110594	0.0502705	0.629882	5.44505e-20	-0.263149	9.22207e-15	-0.0526254	0.231676	-0.200569	0.000146902	0.505123	6.48069e-26	0.451124	2.39079e-35	0.47984	6.26407e-25	0.512642	4.44769e-26	0.276382	5.5553e-08	0.0328109	0.652807	0.206469	2.60857e-09	0.368387	1.69041e-29	0.0862305	0.00882801	0.0577163	0.0818637
ENSG00000011638.6	-0.0274427	0.676142	0.0794009	0.0265058	-0.0174863	0.770979	0.146252	0.0176892	-0.0410414	0.51745	0.375922	1.28548e-06	-0.182087	1.51543e-06	-0.0321045	0.506635	-0.113153	0.0550557	0.411068	2.42096e-14	0.336989	3.72125e-16	0.399113	1.9555e-14	0.402022	1.66472e-13	0.246509	1.4492e-05	0.104144	0.173397	0.112624	0.00315889	0.23841	1.33508e-10	0.0036331	0.920005	0.0358651	0.319894
ENSG00000012048.15	0.0813522	0.180981	-0.015737	0.647832	-0.111481	0.0520983	0.190556	0.00140178	0.0109001	0.863508	0.229202	0.00222287	-0.0137958	0.707511	0.0779644	0.0920523	0.0612065	0.270206	0.194941	0.000194028	0.188675	2.7093e-06	0.211213	3.04795e-05	0.147202	0.00564985	0.0844801	0.118902	0.0274522	0.735744	-0.00123265	0.973643	0.108773	0.00237182	0.0511593	0.167439	0.0437157	0.229883
ENSG00000012061.11	-0.150248	0.00346543	0.0593426	0.039861	0.0653516	0.176161	0.306654	3.57644e-10	-0.143078	0.0077152	0.420738	7.5766e-12	-0.168383	2.09128e-08	-0.0717914	0.0604101	-0.203942	1.13695e-05	0.380048	7.25796e-19	0.349309	3.15221e-27	0.362611	2.51545e-18	0.379098	1.98298e-18	0.207335	4.17187e-06	0.0339036	0.616489	0.108932	0.000425908	0.265675	6.32417e-20	0.0755885	0.00861421	0.053191	0.0670549
ENSG00000012124.10	-0.148112	0.0214332	0.0907955	0.0134173	0.0247434	0.682219	0.277424	1.00611e-05	-0.071121	0.285293	0.359734	5.79534e-06	-0.162922	2.61298e-05	0.00527048	0.913142	-0.133771	0.023236	0.230222	3.32251e-05	0.236637	2.28671e-08	0.220229	4.14015e-05	0.242511	1.39285e-05	0.0981698	0.0868626	-0.022146	0.74757	0.108336	0.00565269	0.216262	6.96272e-09	0.00999902	0.79468	-0.0128599	0.733366
ENSG00000012171.13	0.0302569	0.602332	0.00550852	0.863644	-0.00745209	0.890923	0.0999463	0.0668195	-0.0456417	0.441833	0.308711	7.44785e-06	-0.0727568	0.0339918	-0.0407622	0.344134	-0.021934	0.677816	0.332174	5.77434e-12	0.221321	2.94246e-09	0.330953	1.24354e-12	0.322732	3.66529e-11	0.258249	3.18373e-07	9.60634e-05	0.99887	0.046714	0.177322	0.128103	0.000136957	0.0508554	0.103652	0.0583663	0.0662364
ENSG00000012174.7	0.164697	0.00186238	-0.0729189	0.0132322	-0.0581169	0.238806	-0.246959	1.3864e-06	0.16148	0.00413066	-0.321547	5.24937e-07	0.127257	4.64502e-05	0.102262	0.00956732	0.158897	0.000944455	-0.279205	3.45882e-10	-0.228121	1.88995e-11	-0.254376	3.90999e-09	-0.310669	3.48241e-12	-0.206632	7.15037e-06	0.0772921	0.235962	-0.108073	0.00070057	-0.184975	1.25372e-09	-0.0603763	0.0454717	-0.0502259	0.0968137
ENSG00000012211.8	-0.177129	0.00225126	-0.00194732	0.952433	0.0582085	0.280559	0.124491	0.0287573	-0.201117	0.00091316	0.0484862	0.497706	-0.116753	0.000725998	-0.0307613	0.478423	-0.145009	0.00600208	0.0656826	0.188053	0.106351	0.00543025	0.0468981	0.332239	0.0940337	0.0622304	-0.0145673	0.775617	-0.065855	0.388808	0.0797148	0.0223356	0.115849	0.000630322	-0.0427853	0.221777	-0.0295994	0.388063
ENSG00000012223.8	0.140909	0.0406172	-0.0134492	0.715917	-0.0185225	0.769518	-0.140747	0.0251913	-0.0278686	0.658182	0.000832432	0.991891	0.0719314	0.0721477	0.0266143	0.602291	0.160318	0.0108659	-0.0526613	0.36284	-0.0828531	0.0631466	-0.0531968	0.340113	-0.0272481	0.640668	0.0752764	0.211043	4.58968e-05	0.999474	-0.0507716	0.192834	-0.106068	0.00802681	0.0256175	0.479506	0.0234857	0.508995
ENSG00000012232.4	0.113164	0.0807848	-0.0175408	0.621391	-0.0138254	0.820233	-0.257452	2.59095e-05	0.0249827	0.6945	-0.338909	1.2433e-05	0.171849	4.18674e-06	0.0395712	0.411551	0.185875	0.00158384	-0.342351	2.63684e-10	-0.328117	2.33947e-15	-0.322072	8.7633e-10	-0.317978	6.17206e-09	-0.16136	0.00458391	-0.0221366	0.759749	-0.0376976	0.32004	-0.252671	8.53742e-12	-0.049563	0.172162	-0.0153151	0.664339
ENSG00000012660.9	0.10993	0.0583983	-0.0860832	0.00790491	-0.0398068	0.466112	-0.261151	2.56406e-06	0.0730504	0.227959	-0.236493	0.000794682	0.171823	4.47502e-07	-0.0861658	0.0463945	0.0973863	0.0668003	-0.0551185	0.262079	-0.136783	0.000299409	-0.040942	0.389799	-0.0953864	0.0543928	0.036814	0.467494	0.172118	0.0258788	-0.150653	1.6557e-05	-0.15975	1.83576e-06	-0.0176283	0.597036	0.00190167	0.953723
ENSG00000012779.6	-0.115227	0.0685158	0.148825	2.43173e-05	-0.00618253	0.917901	0.47046	1.90825e-15	-0.123915	0.0434428	0.562228	3.52643e-14	-0.242089	8.87536e-11	0.00434994	0.927118	-0.133992	0.0207226	0.475565	8.77623e-20	0.430965	4.63019e-27	0.456478	1.63362e-19	0.473501	3.02203e-19	0.260083	2.29012e-06	0.0385828	0.57891	0.164204	9.21951e-06	0.330314	5.65672e-20	0.0757166	0.0317043	0.0349373	0.321276
ENSG00000012822.11	0.107492	0.081401	-0.0440122	0.197395	-0.0353064	0.543807	-0.373881	7.15915e-11	0.135385	0.0212288	-0.458421	6.2186e-10	0.166798	4.02711e-06	0.00656971	0.887753	0.118086	0.0371664	-0.316962	1.21683e-09	-0.314855	2.18253e-15	-0.297458	3.81712e-09	-0.331937	3.10336e-10	-0.177733	0.00110953	0.0414561	0.551814	-0.142803	7.57402e-05	-0.259654	4.09539e-13	-0.0649775	0.0523751	-0.0497578	0.135744
ENSG00000012963.9	0.1157	0.0482893	-0.0212822	0.520471	0.0503583	0.364456	-0.22744	7.81377e-05	0.0612416	0.307882	-0.330386	4.37402e-06	0.030927	0.377922	0.138643	0.0016474	0.151674	0.00451324	-0.267972	1.18878e-07	-0.181887	2.35867e-06	-0.263343	7.6826e-08	-0.297792	4.34879e-09	-0.241834	3.58938e-06	-0.09837	0.206118	-0.00762363	0.830649	-0.141181	3.91865e-05	-0.0570768	0.0991206	-0.0651627	0.0584125
ENSG00000012983.7	0.055395	0.288897	0.00483886	0.867631	-0.0946645	0.051963	0.0718768	0.155664	-0.0539998	0.332533	0.135865	0.0322564	-0.059126	0.0564122	0.0101312	0.795415	0.0219069	0.645475	0.110325	0.0130703	0.0737367	0.0319597	0.112289	0.00909758	0.100266	0.0254398	0.0778835	0.0887336	0.00060768	0.993155	0.0562853	0.0722501	0.0547263	0.073895	0.0350102	0.248477	0.045964	0.11987
ENSG00000013016.10	-0.0797382	0.232702	0.0436005	0.243622	-0.0231456	0.709786	0.23159	0.00030831	-0.135327	0.0507519	0.218697	0.00698026	-0.0265097	0.504486	0.00784865	0.875007	-0.105163	0.0830107	0.0976259	0.0869322	0.123634	0.00487033	0.0888992	0.107801	0.105844	0.0651634	0.00741348	0.899066	0.00638007	0.931461	0.0718389	0.0734769	0.144865	0.000173763	0.0344842	0.377666	-0.024222	0.532264
ENSG00000013275.3	-0.094075	0.104748	0.0280072	0.385073	0.0855959	0.115761	0.22003	8.705e-05	-0.122536	0.0377284	0.329244	3.0134e-06	-0.0676307	0.0495041	-0.167705	0.000104116	-0.152846	0.00391694	0.382452	4.12539e-15	0.263567	1.89451e-12	0.361517	2.02884e-14	0.38472	5.36138e-15	0.318735	2.80173e-10	0.0327008	0.655275	0.0581114	0.0968558	0.16891	5.05384e-07	0.0423123	0.200097	0.0307516	0.355227
ENSG00000013288.4	-0.10475	0.08898	0.0677266	0.0459058	-0.141426	0.01522	0.296397	2.85213e-07	-0.115639	0.0598986	0.412786	2.30898e-08	-0.132336	0.000246928	-0.0293563	0.527233	-0.135552	0.0169421	0.356931	4.30904e-12	0.294512	1.04402e-13	0.340545	8.57403e-12	0.363276	3.75431e-12	0.215873	6.89834e-05	0.134627	0.0530247	0.112111	0.0020864	0.254838	7.34656e-13	0.0106278	0.756068	-0.0182848	0.58851
ENSG00000013297.6	-0.221895	0.00102535	-0.0100878	0.790301	0.074651	0.242852	0.060596	0.355571	-0.122614	0.0932221	-0.0269455	0.743052	-0.0584188	0.149457	0.0921486	0.0675922	-0.192539	0.00175566	-0.122075	0.0337326	0.0444454	0.314247	-0.136578	0.0140522	-0.107814	0.0638751	-0.241548	4.23552e-05	-0.0585881	0.512715	0.0649703	0.106378	0.142358	0.000286579	-0.0239012	0.532527	0.00259391	0.945639
ENSG00000013306.11	-0.11801	0.0194197	0.00251583	0.928765	0.102423	0.029694	-0.0232176	0.634853	-0.0452781	0.40462	-0.107942	0.0812673	-0.00788975	0.792109	-0.0365224	0.33623	-0.0790478	0.0876601	-0.0995731	0.020823	-0.0494188	0.13393	-0.112083	0.0072478	-0.0716007	0.101857	-0.0757365	0.0885972	-0.0114395	0.871228	-0.0086904	0.774987	-0.00890316	0.761955	-0.00655031	0.821906	-0.0065222	0.818631
ENSG00000013364.14	-0.185559	0.00011899	0.12105	5.11726e-06	0.0541494	0.227094	0.458617	7.37355e-25	-0.13813	0.00314448	0.571451	2.44209e-24	-0.211746	2.31512e-14	-0.0699381	0.0501345	-0.225422	2.43242e-07	0.451773	2.86933e-31	0.412422	8.72728e-45	0.42286	3.9339e-29	0.457794	1.66403e-31	0.24832	2.01849e-09	0.0129608	0.836674	0.212283	3.92813e-14	0.339112	3.46107e-37	0.0912372	0.000441006	0.0742372	0.00525014
ENSG00000013374.11	0.109963	0.0840478	-0.0532459	0.12965	0.00799679	0.893064	-0.251395	4.50182e-05	0.0804047	0.191087	-0.342373	1.04551e-05	0.0264196	0.479793	0.0270672	0.568302	0.130727	0.0246323	-0.206101	0.000159901	-0.223747	7.8099e-08	-0.193629	0.000253623	-0.201719	0.000240991	-0.0742517	0.185892	-0.146084	0.0573154	-0.0738253	0.0498587	-0.201908	5.75344e-08	-0.055353	0.123356	-0.0103501	0.770212
ENSG00000013375.11	0.133	0.0303208	-0.12367	0.000276064	-0.0278735	0.619438	-0.380807	3.16008e-11	0.0948633	0.114716	-0.40904	1.8777e-08	0.205153	1.1188e-08	-0.0105362	0.816222	0.110567	0.047932	-0.307104	1.41288e-09	-0.276451	1.88826e-12	-0.28428	7.16271e-09	-0.315798	6.35107e-10	-0.153849	0.00366028	-0.0226301	0.75348	-0.222858	6.51015e-10	-0.243103	3.56994e-12	-0.0385694	0.252024	-0.00719121	0.828022
ENSG00000013392.6	0.139499	0.0254708	-0.117454	0.000630486	0.0256349	0.651904	-0.450712	1.58139e-14	0.21395	0.000674639	-0.502803	1.20001e-11	0.187436	2.50841e-07	0.0105663	0.819925	0.138719	0.0150214	-0.373992	5.08234e-13	-0.324666	2.20714e-16	-0.354761	1.49098e-12	-0.389757	7.88443e-14	-0.205379	0.000138273	-0.0816827	0.266986	-0.21302	5.74678e-09	-0.301783	9.76904e-18	-0.0852896	0.0138692	-0.0181169	0.601419
ENSG00000013441.11	0.00376507	0.949831	0.00593821	0.856463	-0.0116166	0.838054	-0.171987	0.00248876	0.00222599	0.969799	-0.186832	0.00992906	0.0520558	0.137348	0.115086	0.0103954	0.0433778	0.42183	-0.202674	6.52704e-05	-0.117299	0.00276043	-0.191027	0.000102136	-0.166311	0.00117847	-0.157774	0.00278973	-0.0130285	0.86935	-0.0262521	0.454115	-0.0749	0.0315799	-0.0122688	0.715899	-0.00458717	0.889053
ENSG00000013503.5	0.0425437	0.504415	-0.0114495	0.749398	-0.0250165	0.67725	0.0378813	0.541847	-0.0373937	0.581908	0.0996196	0.201141	0.102667	0.0072836	-0.0142173	0.764557	0.0539538	0.35365	0.084875	0.11865	0.0579221	0.168716	0.0959773	0.0682517	0.0641902	0.243037	0.0576756	0.304013	0.202186	0.0122018	0.00473093	0.902488	0.00953723	0.797795	0.0305378	0.414332	0.0157375	0.672806
ENSG00000013523.5	-0.0044938	0.944909	0.024179	0.511666	-0.13363	0.0310665	0.00341765	0.957224	0.0231588	0.730908	0.0826928	0.30109	0.0225235	0.566826	-0.0139162	0.776722	-0.0275882	0.643301	0.086358	0.12339	0.0757782	0.0767837	0.0927384	0.0877565	0.0561558	0.322429	0.0342551	0.552639	0.144856	0.114667	-0.000186186	0.996287	0.0586521	0.124388	0.0337035	0.389649	0.0238599	0.532199
ENSG00000013561.13	-0.0264109	0.658371	0.0720495	0.0300777	-0.0309191	0.580162	0.255787	6.45622e-06	-0.0703492	0.25504	0.425124	2.1502e-09	-0.0296955	0.404038	-0.166426	0.00017226	-0.053251	0.327877	0.502517	6.87036e-25	0.334751	1.27231e-18	0.492255	1.61355e-25	0.464911	4.45694e-21	0.393391	9.71365e-15	0.120659	0.148034	0.102668	0.00318431	0.164992	1.97168e-06	0.0324925	0.314685	0.0599713	0.0690841
ENSG00000013563.9	-0.100098	0.1004	0.000459064	0.98906	-0.0505779	0.359826	0.0803432	0.17073	-0.0732483	0.226422	0.195331	0.00803128	-0.0665634	0.0610475	-0.0688916	0.127081	-0.0891197	0.108272	0.152095	0.00341795	0.108853	0.00600588	0.129751	0.0100643	0.17962	0.000589404	0.141742	0.00811837	0.0616129	0.383332	-0.00447533	0.901855	0.0961094	0.00643895	0.0109012	0.755485	0.0238328	0.493141
ENSG00000013573.12	-0.0632934	0.323605	-0.0115134	0.730313	0.0528933	0.3726	0.0615277	0.276193	0.00205642	0.972145	-0.0752302	0.310649	-0.0035013	0.923304	0.0109764	0.816087	0.00194893	0.973662	-0.0932488	0.073806	-0.0484007	0.233741	-0.0913541	0.0691396	-0.101994	0.0514341	-0.0909756	0.100779	-0.0975803	0.0951412	0.0246576	0.47702	-0.0475514	0.202476	-0.0468229	0.116718	-0.0689875	0.0205807
ENSG00000013583.4	-0.12232	0.0427158	0.0456032	0.174358	0.0174227	0.757883	0.0869893	0.13648	-0.0966178	0.113241	0.144405	0.0497153	-0.0865584	0.0146162	-0.109547	0.0149398	-0.141212	0.0101823	0.237172	3.43845e-06	0.175036	8.36715e-06	0.229402	3.55597e-06	0.284238	3.07597e-08	0.213372	5.29187e-05	0.0532215	0.506229	0.0533056	0.136254	0.120376	0.000588101	-0.0262583	0.452019	0.033467	0.335387
ENSG00000013588.5	-0.11722	0.0833923	0.0792718	0.0348136	0.00467372	0.940895	0.304478	2.0282e-06	-0.0909958	0.167846	0.186137	0.0224505	-0.129378	0.00122255	0.096852	0.0538045	-0.0815979	0.187577	0.102747	0.072758	0.224942	2.73904e-07	0.102458	0.0647083	0.0919949	0.111662	-0.0742358	0.208451	0.0095241	0.902772	0.122803	0.00193754	0.18998	1.12031e-06	0.0650089	0.0890625	0.0701074	0.0643403
ENSG00000013619.9	0.0627427	0.319432	-0.0612185	0.0770778	0.0277056	0.635203	-0.277594	3.35072e-06	0.0937323	0.157077	-0.361051	1.63925e-06	0.151239	4.66828e-05	0.0133054	0.776339	0.0659748	0.251527	-0.283218	7.09832e-08	-0.252546	3.9252e-10	-0.267981	1.37723e-07	-0.281747	1.06509e-07	-0.153067	0.00512552	-0.0745352	0.309835	-0.155133	2.27175e-05	-0.185514	2.88248e-07	-0.036973	0.303255	-0.0537129	0.130952
ENSG00000013725.10	-0.00405426	0.950248	0.0769959	0.030052	-0.0708045	0.226397	0.179041	0.00385651	-0.0774179	0.243125	0.266599	0.000627032	-0.139141	0.000240188	0.0442647	0.357617	-0.016421	0.78188	0.150108	0.0060259	0.123554	0.00353215	0.136314	0.00985456	0.1633	0.00308184	0.0896104	0.114404	0.0908002	0.226831	0.010768	0.778896	0.108058	0.00412031	0.00803551	0.824738	-0.0370542	0.30436
ENSG00000013810.14	-0.00262331	0.96537	-0.00407121	0.904512	-0.0257787	0.646875	0.14459	0.0140403	-0.0348816	0.583081	0.166367	0.0251582	0.0184462	0.60787	0.019603	0.665033	0.0168344	0.760848	0.0457875	0.377441	0.00848521	0.831677	0.0326084	0.516516	0.0868193	0.0968048	0.0481729	0.365916	-0.0378251	0.617083	0.0327988	0.362796	0.0492221	0.16387	-0.0135354	0.697546	-0.0183737	0.592915
ENSG00000014123.9	0.0796568	0.0943958	-0.0314324	0.236709	-0.0906945	0.0408137	-0.121312	0.00890666	0.0502499	0.361005	-0.176285	0.00242079	0.0391177	0.169028	0.083758	0.0178461	0.0880855	0.0420575	-0.131922	0.00107885	-0.0975841	0.00175247	-0.120281	0.00211428	-0.161672	6.93491e-05	-0.131714	0.00143951	-0.0100928	0.872903	-0.0346338	0.231724	-0.0759275	0.00629589	-0.00558286	0.840946	-0.0017828	0.94866
ENSG00000014138.4	-0.0225656	0.723868	0.0560127	0.115495	0.13605	0.0217875	-0.06711	0.279343	0.0619382	0.33788	0.0479221	0.538785	-0.0222177	0.557634	0.064239	0.175491	0.0100706	0.862445	-0.0526559	0.33254	0.000533289	0.989842	-0.0563411	0.284644	-0.0136378	0.803017	-0.023484	0.672912	0.0644771	0.386372	0.0226044	0.552445	0.00836189	0.821679	0.0284599	0.449569	-0.0111362	0.762888
ENSG00000014164.6	-0.0094847	0.954028	-0.0589131	0.046305	0.0429971	0.392909	-0.0811292	0.111928	0.0173464	0.743178	-0.2219	0.000611615	0.049299	0.116841	0.0522642	0.194819	0.0519498	0.29015	-0.208896	4.33396e-06	-0.147875	2.85747e-05	-0.214407	1.06684e-06	-0.203527	8.79352e-06	-0.154293	0.00115656	-0.236902	0.000317418	-0.0565035	0.0754668	-0.109692	0.000488552	0.0389264	0.168948	-0.00533172	0.853426
ENSG00000014216.11	-0.0751345	0.0804868	0.0797986	0.000813186	-0.0448853	0.259588	0.20455	6.14366e-07	-0.0844518	0.0311002	0.243501	2.28091e-06	-0.130167	2.44832e-07	-0.0530517	0.0981199	-0.0964642	0.0135589	0.24565	1.05429e-11	0.198447	9.48821e-13	0.238024	9.99589e-12	0.247663	9.6797e-12	0.159346	2.17556e-05	0.011074	0.839319	0.0958893	0.00016372	0.143014	9.30621e-09	0.0476376	0.0528541	0.0592157	0.0148862
ENSG00000014641.13	0.0504279	0.457569	-0.00979305	0.789014	-0.00425642	0.946733	-0.0887354	0.156548	0.0393332	0.529701	-0.0184227	0.820168	0.0410192	0.302234	-0.0647773	0.197952	0.0845513	0.174625	0.0421247	0.456454	-0.0356307	0.415734	0.0418542	0.443665	0.0914209	0.110277	0.167913	0.0043796	0.0834356	0.268721	-0.0447606	0.251883	-0.0670975	0.0880444	-0.0407036	0.259571	0.00166654	0.962737
ENSG00000014824.9	0.119417	0.0129545	-0.0364503	0.175419	-0.0246097	0.57919	0.0149149	0.750661	-0.00295305	0.956006	0.024842	0.673219	0.0414667	0.149282	0.0480415	0.178427	0.0811009	0.0638554	0.00718244	0.861194	-0.0133976	0.67087	0.0134838	0.734848	-0.0174701	0.672132	-0.0165944	0.693006	0.00505422	0.933037	-0.00809022	0.783558	-0.0112277	0.688949	0.0145098	0.605194	0.02233	0.327833
ENSG00000014914.15	-0.189503	0.00370614	0.0857716	0.0185931	0.0146042	0.810344	0.216579	0.000567418	-0.163055	0.0120467	0.188337	0.0184724	-0.137473	0.000340068	0.0608669	0.212813	-0.17597	0.00308645	0.11663	0.0378221	0.214218	5.03827e-07	0.11222	0.0389908	0.112323	0.0471983	-0.0944251	0.100619	0.0682131	0.338478	0.121056	0.00185338	0.235371	4.2675e-10	0.0199992	0.594279	0.0305497	0.41028
ENSG00000014919.8	0.109486	0.0814401	-0.0487948	0.164686	0.00430455	0.940918	-0.162908	0.00711953	0.114599	0.0691616	-0.187641	0.0140727	0.16922	4.94686e-06	-0.00888476	0.848833	0.178201	0.0018112	-0.0506083	0.342131	-0.103576	0.0123301	-0.0356167	0.489829	-0.108409	0.0440079	0.0299569	0.585527	0.0598519	0.409506	-0.0919276	0.0145052	-0.178348	8.80034e-07	-0.0405038	0.271423	-0.0120527	0.737794
ENSG00000015133.14	0.185501	0.00441766	-0.0124273	0.731401	-0.177384	0.0034258	-0.23684	0.000175107	0.0329922	0.603732	-0.100823	0.206178	0.141353	0.000229904	-0.003294	0.94623	0.196348	0.00090358	-0.0205947	0.712546	-0.166287	0.000105562	-0.0140327	0.795498	-0.0205882	0.714564	0.130822	0.0230293	0.0834777	0.302862	-0.11863	0.00208366	-0.182798	1.48781e-06	0.043493	0.246798	-0.0196008	0.59321
ENSG00000015153.10	0.00624522	0.907956	-0.0840473	0.00498729	0.000618895	0.99014	0.123991	0.0185327	-0.0399627	0.465669	0.111756	0.0887127	-0.058219	0.0688294	-0.0820893	0.0410057	-0.055726	0.257091	0.0859786	0.062085	0.0436824	0.218806	0.0738824	0.0979406	0.0735307	0.112077	0.0773178	0.101034	-0.016689	0.825444	0.0395422	0.221371	0.0406733	0.194499	-0.0183925	0.557986	-0.037383	0.223168
ENSG00000015171.14	0.0920838	0.0626146	-0.0115185	0.67878	-0.115585	0.0123945	0.0172676	0.720848	-0.0290047	0.60385	0.0588948	0.333049	0.00181838	1	0.0151248	0.681437	0.0860208	0.0563353	0.0853948	0.04301	0.0232398	0.475449	0.0963404	0.0184367	0.0707604	0.0973371	0.0850128	0.048611	0.00894183	0.891314	0.00248137	0.934586	-0.0121648	0.673261	-0.00784219	0.786588	-0.000512108	0.985678
ENSG00000015285.6	-0.126576	0.032611	0.129689	0.000114787	0.00802547	0.885636	0.48657	5.24566e-18	-0.100946	0.0898184	0.558823	2.65168e-15	-0.250894	9.04672e-13	-0.0237964	0.593947	-0.159834	0.00308226	0.414143	5.93633e-17	0.373298	5.60705e-23	0.391501	3.22308e-16	0.421759	3.53142e-17	0.209379	5.26346e-05	-0.0110602	0.878346	0.208312	6.1202e-09	0.318355	3.6226e-21	0.0765383	0.0236696	0.0504658	0.138784
ENSG00000015475.14	-0.126055	0.039931	0.0156294	0.639172	-0.0161773	0.76817	0.371538	1.38812e-10	-0.118004	0.0711999	0.444579	1.07154e-09	-0.180714	3.57791e-07	-0.0484671	0.284943	-0.175897	0.00154914	0.316354	5.20474e-10	0.302695	1.30473e-14	0.289226	4.73668e-09	0.320933	4.07957e-10	0.163213	0.0020756	0.0566631	0.44551	0.0889812	0.0135255	0.255657	2.84081e-13	0.0374632	0.278421	0.0492848	0.149568
ENSG00000015479.13	0.0902911	0.0301028	-0.0764907	0.000885427	0.00755319	0.845711	-0.183788	4.52903e-06	0.0618654	0.148376	-0.300676	1.9581e-09	0.0870265	0.000408794	0.102157	0.000897135	0.119835	0.00151078	-0.27196	4.00004e-15	-0.197442	1.06007e-13	-0.255912	2.43371e-14	-0.294345	2.94545e-17	-0.218062	1.59875e-09	0.0148311	0.795614	-0.0977052	8.29555e-05	-0.149269	4.62532e-10	-0.0644781	0.00535882	-0.0510099	0.030222
ENSG00000015520.10	0.0947287	0.112785	-0.0185687	0.572165	-0.018465	0.741249	-0.38506	2.97779e-12	0.138664	0.0125455	-0.522142	7.78742e-14	0.208561	1.93926e-09	0.0887973	0.0453873	0.161808	0.00302082	-0.468904	8.35008e-22	-0.413214	2.65472e-28	-0.459222	2.38019e-22	-0.469012	1.506e-21	-0.345153	2.55167e-11	0.0844057	0.221919	-0.102818	0.00273605	-0.265873	5.90471e-15	-0.0529868	0.0896604	-0.0370999	0.24
ENSG00000015532.5	0.0244939	0.635567	-0.0318065	0.264018	-0.00981334	0.837439	-0.00910107	0.855284	-0.0102628	0.848202	-0.0536864	0.3908	-0.010275	0.735234	0.012642	0.740484	0.00864334	0.855387	-0.0968642	0.0260974	-0.0788394	0.0194534	-0.0976073	0.0206288	-0.0640728	0.143834	-0.0452222	0.313745	-0.0316181	0.607735	0.0486945	0.111644	-0.0315165	0.29465	-0.0321708	0.275603	-0.00766739	0.793995
ENSG00000015676.13	0.192278	0.00113235	-0.0619455	0.0599094	0.0427563	0.441824	-0.454224	4.28757e-16	0.0701884	0.200095	-0.479288	1.94315e-11	0.227038	5.39597e-11	-0.0222284	0.614619	0.208491	0.000103982	-0.284668	1.42302e-08	-0.344555	8.17843e-20	-0.268537	3.34461e-08	-0.288607	1.06654e-08	-0.0874794	0.0918833	0.135106	0.0414408	-0.170849	6.28454e-07	-0.296497	1.13545e-18	-0.0732049	0.0314934	-0.0796086	0.0173724
ENSG00000016391.6	-0.0981162	0.156681	-0.0562678	0.135097	0.114956	0.0711467	0.0672596	0.308182	-0.0825879	0.210793	-0.0167467	0.840167	-0.0407424	0.315461	-0.0112307	0.826393	-0.134012	0.033096	-0.169783	0.00376916	-0.0378315	0.402025	-0.183963	0.00116576	-0.186219	0.00155993	-0.209582	0.000511039	-0.0712166	0.390974	0.00906466	0.82265	0.020814	0.60444	0.0345677	0.374282	-0.0272799	0.480211
ENSG00000016402.8	-0.0154156	0.814675	-0.00662484	0.854286	-0.0638117	0.291174	-0.144313	0.0194778	0.00219722	0.971561	-0.204187	0.00935182	0.0137768	0.720491	0.0322276	0.510514	-0.0161502	0.78824	-0.19159	0.000506503	-0.117833	0.00576628	-0.192631	0.000299961	-0.172857	0.00186394	-0.176923	0.00199943	0.0327999	0.662768	-0.0148599	0.693681	-0.0704485	0.0654882	-0.00155148	0.965418	-0.00643535	0.855976
ENSG00000016864.12	-0.0878513	0.155632	0.0718338	0.039914	0.139251	0.0160838	0.246504	4.25472e-05	-0.158419	0.0150607	0.203006	0.00717575	-0.23872	6.67453e-11	0.0862601	0.0621261	-0.0613565	0.275799	0.161564	0.00239656	0.218769	7.6455e-08	0.14953	0.00374613	0.173256	0.00123352	0.02714	0.620921	-0.0758659	0.280258	0.136156	0.000300407	0.185318	2.50018e-07	-0.000294554	0.993728	0.031434	0.388598
ENSG00000017260.15	0.121858	0.0323049	-0.0722904	0.0242646	-0.0219725	0.683323	-0.190444	0.000577439	0.00686604	0.90745	-0.163583	0.0184875	0.146369	1.42691e-05	0.0151958	0.720337	0.119429	0.0210251	-0.115445	0.0177815	-0.124956	0.000855896	-0.0981071	0.0373758	-0.138663	0.0046858	-0.0376445	0.452891	0.0564241	0.446471	-0.101911	0.00323097	-0.130994	7.62879e-05	-0.0334608	0.322124	0.00322202	0.922036
ENSG00000017373.11	0.0723183	0.23199	-0.0292468	0.390504	0.0217291	0.700653	-0.203692	0.000496261	0.211685	0.000497043	-0.342343	3.20828e-06	0.170297	2.16352e-06	0.00982458	0.828757	0.0847134	0.1271	-0.328311	1.31598e-10	-0.276529	1.57192e-12	-0.306991	5.81009e-10	-0.321867	5.33597e-10	-0.215087	5.53224e-05	-0.122766	0.180755	-0.0927814	0.0107522	-0.205528	3.81652e-09	-0.0200468	0.562702	-0.0396365	0.248387
ENSG00000017427.11	0.235134	1.5156e-05	-0.0909623	0.00287435	-0.00203417	0.968047	-0.434414	8.70837e-18	0.176334	0.00181418	-0.494886	1.39605e-14	0.222494	2.09824e-12	0.0839004	0.0387664	0.28846	4.60061e-09	-0.405813	2.30672e-19	-0.380009	1.64977e-28	-0.374231	1.26985e-17	-0.399559	1.85523e-18	-0.186264	9.71357e-05	-0.0502196	0.405086	-0.184273	1.11285e-08	-0.324915	2.13273e-26	-0.0325101	0.293755	-0.022511	0.457821
ENSG00000017483.10	-0.176543	0.00618293	0.0565792	0.113446	0.0371059	0.532426	0.386661	2.66369e-10	-0.136038	0.0305633	0.450235	5.84976e-09	-0.17749	2.734e-06	-0.0779526	0.101323	-0.187522	0.00135601	0.273933	3.90121e-07	0.246368	3.56488e-09	0.242908	3.40868e-06	0.283147	2.03968e-07	0.151376	0.00686555	0.017397	0.810414	0.153263	5.55509e-05	0.246058	2.9519e-11	0.0163591	0.656211	-0.0167939	0.642091
ENSG00000017621.11	-0.070195	0.266043	0.0424564	0.231052	0.0585224	0.320887	0.135517	0.0273489	-0.0197555	0.759076	0.166835	0.0305828	0.0198255	0.600134	-0.142382	0.00221327	-0.133923	0.0195187	0.126763	0.0182345	0.0767551	0.0627759	0.12728	0.0144177	0.136287	0.0117829	0.132481	0.0160039	0.0265072	0.753629	0.0527755	0.168371	0.0800286	0.028819	0.0571587	0.126684	0.0701487	0.0582174
ENSG00000017797.7	-0.00490965	0.938628	0.0482388	0.178401	-0.0942052	0.112039	0.0586362	0.34633	0.00987979	0.885426	0.13481	0.0840933	-0.0321281	0.453971	-0.0615286	0.198227	0.000203715	0.997316	0.265824	9.2586e-07	0.14358	0.000561575	0.268113	3.26103e-07	0.229384	3.1355e-05	0.212405	0.000139135	0.15281	0.0707277	0.0509431	0.188064	0.0780802	0.0352017	0.00462316	0.903004	0.0391453	0.29482
ENSG00000018189.8	0.0287424	0.612259	0.0591274	0.06149	0.0306602	0.564336	0.0223017	0.684756	0.023149	0.704407	0.00206652	0.976427	0.073628	0.0292664	0.0809457	0.056723	0.0234488	0.651723	-0.0273471	0.574121	0.00393301	0.916226	-0.0174067	0.711941	-0.0664174	0.179214	-0.0864049	0.0860771	-0.0572787	0.463823	0.00349903	0.918089	0.0162654	0.623086	0.0326998	0.318892	0.0361294	0.261332
ENSG00000018236.10	0.121288	0.0635996	-0.00967418	0.78839	-0.144434	0.0149833	-0.0296924	0.638317	-0.0391102	0.548185	0.210275	0.00858446	-0.0497452	0.197473	0.0318786	0.510785	0.123061	0.0385852	0.088615	0.115035	0.0300823	0.489067	0.101378	0.0622505	0.106884	0.0588966	0.120581	0.0370099	0.0483933	0.523386	0.0445954	0.24736	-0.00342111	0.9297	0.0478599	0.205439	-0.0290205	0.433084
ENSG00000018280.12	-0.129868	0.0382423	0.0782768	0.024799	0.0377921	0.513546	0.433291	2.08171e-13	-0.062773	0.332264	0.547159	1.42114e-13	-0.214511	4.16841e-09	-0.0587833	0.208457	-0.161002	0.00472192	0.403792	5.91694e-15	0.351371	1.21862e-18	0.382031	2.37661e-14	0.415847	1.43745e-15	0.235468	1.32986e-05	0.0679396	0.355577	0.125911	0.000751046	0.289908	3.20541e-16	0.0937903	0.00790383	0.0671257	0.0577152
ENSG00000018408.10	-0.029212	0.596111	-0.0116017	0.708581	0.0095121	0.854668	0.0812228	0.129749	0.0462976	0.432472	0.0393592	0.562006	-0.0356282	0.283327	-0.001439	0.972125	-0.046046	0.358906	-0.0147867	0.753485	0.00472956	0.896819	-0.00726007	0.873539	-0.0505774	0.290536	-0.044679	0.3562	-0.0198712	0.772502	0.058472	0.0769535	0.0231839	0.474724	0.0451718	0.151517	0.0450285	0.146806
ENSG00000018510.8	0.0522593	0.318742	0.0326894	0.265818	-0.0598131	0.221619	0.088568	0.0846622	-0.0164666	0.780552	0.0649588	0.312213	-0.0387668	0.215427	0.0452547	0.248867	0.0306066	0.520523	0.105533	0.0185678	0.094825	0.00598609	0.109055	0.01207	0.0479278	0.289694	0.00419958	0.927134	0.131519	0.0562718	0.0508673	0.107474	0.062023	0.0428906	0.0103275	0.743222	0.0162734	0.598962
ENSG00000018610.9	0.0941882	0.150492	0.0166085	0.650308	0.126542	0.0396785	0.253343	6.30109e-05	0.0383486	0.589156	0.334297	3.05674e-05	-0.0576361	0.141702	0.00678592	0.89112	0.083035	0.168368	0.25069	7.94171e-06	0.132767	0.00206076	0.238501	1.15023e-05	0.272507	1.4421e-06	0.228179	8.79102e-05	0.0324899	0.687376	0.067147	0.084468	0.0920574	0.0169076	0.0198109	0.599936	0.0285508	0.442719
ENSG00000018625.10	0.0831236	0.222245	-0.0904577	0.0157574	0.103503	0.102919	-0.15462	0.0159684	0.0666384	0.296575	-0.0662269	0.418728	0.112123	0.00508134	-0.0600585	0.237117	0.0747185	0.232985	-0.0247668	0.666356	-0.128701	0.00351647	-0.0210294	0.705229	-0.0162717	0.77862	0.0932239	0.117759	-0.0645524	0.416433	-0.169554	1.64662e-05	-0.0938199	0.0183181	0.0082112	0.829204	-0.00900756	0.809353
ENSG00000018699.7	0.0363359	0.5812	0.000460616	0.989953	0.00936749	0.879447	-0.0223622	0.727571	-0.0471668	0.469603	-0.109292	0.17344	0.0109269	0.779687	0.0794086	0.104776	0.0581793	0.333139	-0.0427344	0.446913	-0.00420361	0.921884	-0.0307892	0.572026	-0.0943914	0.0945499	-0.0783689	0.174943	0.060009	0.465373	-0.0340802	0.385442	-0.0326117	0.394461	-0.0195079	0.61182	-0.0346846	0.359076
ENSG00000018869.12	0.0231958	0.72178	0.036651	0.326197	0.0612449	0.318691	0.0685523	0.28426	-0.0184721	0.775325	0.0945657	0.235984	0.0563448	0.151515	-0.0274477	0.576587	-0.012495	0.833515	0.0349591	0.537673	0.0386644	0.375942	0.046036	0.401603	0.043673	0.444372	0.0383466	0.508765	-0.0695559	0.392627	0.0498216	0.211925	0.043859	0.256217	-0.0176598	0.650197	-0.0248104	0.516329
ENSG00000019102.7	0.0889116	0.162703	0.0301303	0.39222	-0.00818654	0.890829	-0.198588	0.00127633	0.0165126	0.788157	-0.07398	0.339705	0.122649	0.00104395	0.00717266	0.879625	0.113162	0.0500604	-0.0170954	0.752871	-0.0679492	0.106323	-0.0240482	0.647313	-0.025358	0.642531	0.0523108	0.349821	-0.0832098	0.300756	-0.0210606	0.578479	-0.102709	0.00587319	0.00914208	0.804462	0.031625	0.382076
ENSG00000019144.12	-0.000811483	0.990057	0.0675258	0.0660474	-0.0684678	0.266651	0.172798	0.00528007	-0.0405912	0.538566	0.210737	0.00775621	-0.00922356	0.810978	-0.0635779	0.191867	-0.0385603	0.5175	0.284295	2.45086e-07	0.183495	1.30185e-05	0.280242	1.47609e-07	0.227077	4.72592e-05	0.162469	0.00451688	-0.00457558	0.952411	0.0155196	0.689229	0.10877	0.00407597	0.0745887	0.0395587	0.0613105	0.0863274
ENSG00000019169.9	-0.131393	0.0475201	0.110059	0.00215696	-0.0138932	0.821173	0.341892	1.55976e-08	-0.0434744	0.482902	0.341659	1.07648e-05	-0.177046	3.58987e-06	0.055258	0.260087	-0.155906	0.0100017	0.256814	2.78856e-06	0.317392	5.2369e-14	0.238139	6.96377e-06	0.259389	2.63568e-06	0.0601129	0.294851	-0.106379	0.149523	0.177711	2.44935e-06	0.27055	8.42527e-13	0.00562196	0.873316	0.0378911	0.277554
ENSG00000019485.8	0.103044	0.105749	-0.0881121	0.0128923	0.0206513	0.725252	-0.21651	0.000404075	-0.00518264	0.936332	-0.272907	0.0003761	0.118772	0.00194515	0.0203089	0.666048	0.182459	0.00148564	-0.178773	0.000917748	-0.218304	1.51105e-07	-0.153396	0.00341128	-0.194701	0.000338606	-0.0261389	0.63813	-0.107439	0.148183	-0.0908115	0.0173424	-0.227165	5.47716e-10	0.0307929	0.416358	-0.0240597	0.519031
ENSG00000019549.4	0.00077386	0.990752	-0.0440053	0.224636	0.0136419	0.824374	0.031802	0.618535	-0.0236165	0.702259	0.0222094	0.783922	-0.089348	0.0219869	0.0532063	0.283677	0.0137835	0.820597	-0.0249512	0.659017	-0.00961238	0.825546	-0.0148743	0.785943	0.00719491	0.899532	-0.0202406	0.729041	0.00616762	0.93447	0.0629427	0.104347	0.0309739	0.425276	0.0174238	0.635175	-0.00907368	0.801855
ENSG00000019582.10	-0.148521	0.00932371	0.101937	0.00120863	0.0287877	0.583841	0.429048	9.24058e-16	-0.0854262	0.11924	0.63758	4.6016e-22	-0.252437	1.82067e-14	-0.117587	0.00528803	-0.217323	2.59074e-05	0.482369	2.08421e-25	0.380199	2.19518e-26	0.448448	2.04566e-23	0.509707	5.1598e-28	0.334093	6.10671e-12	-0.0261015	0.690429	0.181382	7.04691e-08	0.339239	1.59423e-26	0.0792363	0.0121315	0.0260128	0.413422
ENSG00000019991.11	-0.126691	0.044627	0.0958877	0.00679761	0.0613549	0.304113	0.276665	4.93397e-06	-0.0794515	0.201221	0.262906	0.000607214	-0.203819	4.44281e-08	0.0317127	0.504807	-0.146968	0.0104877	0.129288	0.0172998	0.183918	8.76267e-06	0.107553	0.0410066	0.117609	0.0318113	-0.0397626	0.47868	0.033607	0.634892	0.141058	0.000174552	0.21361	4.35556e-09	0.0531568	0.14629	0.0191404	0.594903
ENSG00000019995.6	0.0646453	0.21064	-0.0528614	0.0643072	0.0285801	0.547103	-0.153169	0.00186189	0.0672113	0.220153	-0.162712	0.00891494	0.0536199	0.0763872	-0.0667236	0.0776104	0.0370472	0.429795	-0.0923304	0.0336329	-0.136657	4.23743e-05	-0.0887725	0.0348866	-0.0965743	0.0271809	-0.00412176	0.926768	0.0268677	0.672662	-0.0447444	0.145819	-0.105361	0.000374107	-0.0643845	0.0252897	-0.0236824	0.412174
ENSG00000020129.11	-0.059126	0.29374	0.0308726	0.323976	0.0665376	0.203072	0.0592545	0.280273	-0.0336759	0.555233	0.0831598	0.227996	0.0567745	0.0879958	-0.0845066	0.042781	-0.0564925	0.270372	0.000848157	0.985991	-0.00142442	0.969371	0.00813802	0.861884	0.0134818	0.781284	0.0484733	0.328335	-0.00426136	0.954343	0.0167363	0.621694	-0.00130073	0.9685	0.035035	0.299047	0.0186476	0.571931
ENSG00000020181.13	0.00251948	0.968825	0.0666723	0.0612004	-0.0618865	0.3224	0.0706915	0.252799	-0.0407013	0.535579	0.110895	0.155933	0.016766	0.657078	-0.0403016	0.402866	0.00984617	0.8673	0.196914	0.000299201	0.116578	0.00544774	0.206711	8.79844e-05	0.180609	0.00102739	0.143	0.0109292	0.0638952	0.39213	0.0663611	0.0833945	0.0464955	0.214981	0.0618543	0.0955478	0.0383642	0.291635
ENSG00000020256.15	0.144501	0.0260769	-0.0442609	0.222195	-0.118858	0.0528598	-0.257668	3.26799e-05	0.0709115	0.283055	-0.300985	0.000157011	0.146212	0.000140077	0.0661929	0.172473	0.189554	0.00134844	-0.205601	0.000209209	-0.197956	3.02977e-06	-0.164349	0.00221708	-0.2066	0.000235851	-0.063114	0.272776	0.0893355	0.307974	-0.0727808	0.0600895	-0.196772	1.58662e-07	-0.0125274	0.739466	0.0307538	0.402867
ENSG00000020426.6	0.0411711	0.500756	-0.0646639	0.0588615	0.0583426	0.309969	-0.187896	0.00149654	0.00359626	0.953927	-0.209753	0.00504349	0.0956848	0.00849417	-0.00820332	0.858084	0.0819023	0.145157	-0.0926205	0.0759415	-0.103006	0.0101812	-0.0760367	0.133036	-0.0829713	0.115553	-0.00438508	0.934935	0.037244	0.62848	-0.109175	0.0032381	-0.112974	0.0013976	-0.0861423	0.0168024	-0.0219781	0.533193
ENSG00000020577.9	-0.0991171	0.101214	0.126497	0.000175139	-0.129358	0.0222172	0.475861	5.26332e-17	-0.117654	0.0585046	0.635548	4.91057e-19	-0.150414	3.02023e-05	-0.110031	0.0160317	-0.162165	0.00327044	0.607989	2.57984e-35	0.486672	9.0517e-39	0.594113	5.87013e-36	0.553689	1.96698e-28	0.344828	6.45502e-11	0.0823013	0.247324	0.199504	2.09637e-08	0.349046	2.29328e-24	0.118265	0.000245353	0.0970821	0.00345353
ENSG00000020633.14	-0.125386	0.0506702	0.0593686	0.0978416	-0.0850365	0.149164	0.367282	2.17609e-09	-0.0821856	0.187528	0.465836	1.31823e-09	-0.208195	4.15566e-08	-0.0445981	0.34997	-0.169614	0.00380141	0.337731	3.56449e-10	0.304257	1.68563e-13	0.323268	5.54036e-10	0.341942	3.07292e-10	0.197806	0.000402712	0.0421921	0.529423	0.101931	0.00813531	0.242241	3.87357e-11	0.0542013	0.144796	0.0284765	0.436634
ENSG00000020922.8	0.0831298	0.129203	0.0132834	0.663548	-0.0285374	0.574616	-0.0475317	0.376596	0.0642541	0.282615	-0.0715218	0.287997	0.0326681	0.314589	0.020672	0.610997	0.0417102	0.40088	-0.0268299	0.566939	-0.0235728	0.511286	-0.00787539	0.862444	-0.0568629	0.228644	-0.0280294	0.558459	-0.0761664	0.292455	0.0194514	0.559212	-0.0233948	0.461976	-0.0152687	0.645827	0.0288232	0.37086
ENSG00000021300.9	-0.138197	0.0428637	0.0401111	0.288649	0.00727084	0.906326	0.0982326	0.133525	-0.119239	0.0946293	0.13592	0.0940718	-0.0685784	0.0892512	-0.0880186	0.0789593	-0.100767	0.103567	0.116974	0.0411356	0.0802436	0.0701469	0.0863649	0.120163	0.13424	0.0197356	0.102369	0.0820093	-0.0216932	0.776437	0.0304218	0.451289	0.0767784	0.0501573	0.0762884	0.0574132	0.0166959	0.674363
ENSG00000021355.8	-0.201194	0.000662194	0.0989657	0.0031982	0.0756804	0.176585	0.477475	6.01603e-17	-0.136277	0.0226366	0.483657	1.22905e-11	-0.213655	1.6448e-09	-0.0721489	0.107149	-0.227049	2.39574e-05	0.395721	3.4055e-15	0.372122	3.13689e-22	0.366546	5.64766e-14	0.396303	6.256e-15	0.194746	0.000206563	-0.0135737	0.846355	0.176384	7.53591e-07	0.324133	1.89725e-21	0.0168474	0.632216	0.0316146	0.364531
ENSG00000021574.7	0.0973644	0.0689385	0.0194521	0.521799	-0.0207573	0.67974	-0.0263563	0.616471	-0.0711207	0.214532	0.0173655	0.79353	0.0257669	0.423505	0.085473	0.0341276	0.0905637	0.0636843	0.00633518	0.891405	0.00933083	0.793496	0.0147688	0.743761	-0.0103959	0.824378	-0.0150512	0.752246	-0.0504828	0.472736	0.0398666	0.226467	-0.00754419	0.809906	-0.0136637	0.671016	0.02721	0.385536
ENSG00000021645.13	0.00830638	0.896115	0.0406714	0.24769	0.0172929	0.768626	0.277767	5.22844e-06	-0.00138076	0.982908	0.401449	1.31575e-07	-0.181336	1.3508e-06	0.0430011	0.363823	-0.0514408	0.375586	0.302208	1.76489e-08	0.277936	1.50107e-11	0.297645	9.78368e-09	0.25602	2.40871e-06	0.0965984	0.0833623	0.0914366	0.175809	0.129743	0.00062262	0.198763	7.90386e-08	0.108956	0.00334285	0.0873483	0.0176748
ENSG00000021762.15	0.0728379	0.162088	-0.0513094	0.0760471	-0.0799442	0.103369	-0.086653	0.0844478	-0.0560464	0.249244	-0.06633	0.296605	-0.00493983	0.872109	-0.0167319	0.668819	0.0612526	0.196132	-0.0904699	0.04256	-0.101171	0.0032104	-0.0927791	0.0317469	-0.080512	0.0739249	0.0184314	0.689752	-0.0737755	0.263502	-0.0464632	0.138479	-0.0986354	0.0012243	0.0548514	0.0714214	0.0353886	0.231172
ENSG00000021776.6	0.0287539	0.581282	0.0162495	0.583768	-0.0965942	0.04951	-0.0458953	0.372184	0.0464231	0.432126	-0.0406021	0.531614	0.0730868	0.0198121	0.0338244	0.389158	0.0436021	0.360856	0.00156446	0.972124	0.00405401	0.906251	0.00690413	0.87372	-0.0366162	0.421121	-0.0301937	0.509056	0.0278586	0.70172	-0.0408706	0.204488	-0.0108482	0.721609	0.0169385	0.588315	0.011292	0.771876
ENSG00000021826.10	0.0703584	0.268634	-0.0648006	0.0653974	-0.0423545	0.479587	-0.124554	0.0389627	0.162371	0.0113202	-0.334656	1.38267e-05	0.118221	0.00163494	0.118152	0.0135483	0.125898	0.0314396	-0.298313	2.79865e-08	-0.181813	1.34442e-05	-0.270783	1.9255e-07	-0.344927	2.20259e-10	-0.302618	6.37863e-08	0.103003	0.16378	-0.0310133	0.410934	-0.133401	0.000338991	-0.00048364	0.988989	-0.0180528	0.601791
ENSG00000022267.12	-0.0679973	0.318833	0.114083	0.00236716	-0.0689462	0.269301	0.230557	0.000461829	-0.160416	0.0197458	0.312954	0.000162326	-0.0615225	0.124654	-0.0695723	0.171666	-0.0766312	0.218871	0.413623	5.70302e-13	0.297146	1.46192e-11	0.422632	2.61703e-14	0.40916	1.77512e-12	0.286995	1.39962e-06	0.0872996	0.295438	0.114514	0.00435095	0.179509	5.98155e-06	0.0147946	0.698506	0.0858021	0.0274034
ENSG00000022277.8	-0.0517018	0.350724	-0.0132988	0.671197	0.114581	0.0282186	-0.00928904	0.866246	-0.00603001	0.918861	-0.0236491	0.731463	-0.0208617	0.528412	-0.080998	0.0514108	-0.0355606	0.480318	0.0559133	0.243718	0.0247262	0.501122	0.0499636	0.282596	0.0785748	0.104266	0.0804009	0.100675	0.0450489	0.536052	-0.0294379	0.389826	0.00282421	0.931125	-0.0530855	0.121302	-0.0179052	0.59282
ENSG00000022567.5	0.172768	0.00486651	-0.0245397	0.474949	-0.120478	0.0399341	-0.285791	1.18879e-06	0.0787719	0.20107	-0.321213	1.78056e-05	0.0915971	0.0129208	0.0943182	0.0400071	0.233228	2.81967e-05	-0.238397	5.79661e-06	-0.229031	9.23591e-09	-0.216517	2.16406e-05	-0.244526	3.92499e-06	-0.081327	0.134869	-0.00844315	0.90804	-0.139089	0.000141939	-0.231579	6.54742e-11	-0.0332727	0.347937	-0.0218859	0.533215
ENSG00000022840.11	-0.0642188	0.318525	0.00622416	0.861659	0.00737069	0.903399	-0.00894597	0.88511	0.00547819	0.933892	-0.0191884	0.80553	0.0844384	0.0269513	-0.145867	0.00236822	-0.0785735	0.180408	0.0616147	0.262664	0.0247029	0.557467	0.0618001	0.246417	0.0852231	0.122747	0.106053	0.0607546	0.0449334	0.599678	0.0108692	0.775339	0.0124104	0.740783	-0.0325108	0.380519	-0.015424	0.671849
ENSG00000022976.11	0.166941	0.00982274	-0.107115	0.00249718	-0.0524021	0.384958	-0.345485	2.57844e-08	0.17526	0.0061505	-0.344954	9.55692e-06	0.111488	0.00329046	0.0242673	0.61474	0.180315	0.00221818	-0.276937	3.77976e-07	-0.305647	2.71353e-13	-0.264649	5.40326e-07	-0.261011	2.1155e-06	-0.0914474	0.108053	0.0830156	0.247047	-0.141826	0.000193875	-0.261429	1.76942e-12	-0.0714707	0.0539208	-0.0269819	0.467035
ENSG00000023041.7	-0.0970219	0.0768768	0.0153371	0.622529	0.027173	0.592682	0.0557644	0.300015	-0.160414	0.00530433	0.0956247	0.159283	-0.0502914	0.125662	-0.0201865	0.624978	-0.0744579	0.133364	0.0829923	0.080867	0.0688168	0.0581449	0.0738518	0.109093	0.0996014	0.0372845	0.0529433	0.278631	-0.0150862	0.827381	0.000468977	0.988842	0.0600413	0.06126	0.0216414	0.498962	0.0448244	0.154267
ENSG00000023171.10	-0.0508487	0.431318	0.117629	0.00145559	-0.00411587	0.947248	0.348671	2.59549e-08	0.0443728	0.493457	0.454309	8.06113e-09	-0.149503	0.000118909	-0.0145131	0.767281	-0.106219	0.0719015	0.357513	1.52637e-10	0.285581	1.47839e-11	0.348839	1.1079e-10	0.356119	2.43387e-10	0.179557	0.00192818	0.10305	0.198786	0.155183	9.19999e-05	0.259714	4.04951e-12	0.0734251	0.0512697	0.0230362	0.51836
ENSG00000023191.12	-0.0849444	0.0455346	0.0555347	0.0187977	0.0519068	0.186918	0.209016	2.74546e-07	-0.0969293	0.0261729	0.220621	1.80562e-05	-0.125266	5.46093e-07	-0.0333429	0.289679	-0.111799	0.0037269	0.186356	1.69499e-07	0.1892	4.3592e-12	0.176585	3.1396e-07	0.198778	3.36501e-08	0.103653	0.00502707	-0.0704287	0.25386	0.0849164	0.000751868	0.148366	1.00585e-09	0.050589	0.035428	0.0392161	0.100426
ENSG00000023228.9	0.1399	0.00854451	-0.102453	0.000607357	-0.0836266	0.0938418	-0.253264	9.37459e-07	0.155729	0.00656604	-0.300087	3.63637e-06	0.202608	8.72557e-11	0.0180408	0.649371	0.18247	0.000159512	-0.216677	1.61962e-06	-0.221527	1.24487e-10	-0.19732	6.72646e-06	-0.230355	4.26918e-07	-0.0792901	0.089743	0.0120884	0.86497	-0.151675	2.53164e-06	-0.214218	2.1644e-12	-0.066435	0.0331537	-0.0564163	0.0655178
ENSG00000023287.8	0.118004	0.0192771	-0.00186093	0.947336	-0.105304	0.0244	-0.140195	0.00417721	0.0767316	0.178301	-0.159107	0.00987088	0.102721	0.000617722	0.0526784	0.160134	0.11051	0.0160844	-0.0589668	0.168303	-0.0659467	0.0465714	-0.0413155	0.319688	-0.102024	0.0180673	-0.0486595	0.267003	0.0022059	0.973465	-0.0859752	0.00466798	-0.0810844	0.00566226	-0.0226569	0.442492	0.0180254	0.535315
ENSG00000023318.7	-0.0500826	0.34851	-0.046404	0.118341	0.0744372	0.133084	0.0434419	0.406158	-0.0560107	0.342743	-0.0325721	0.617874	-0.0149105	0.637243	1.26686e-06	0.999222	-0.0520346	0.286194	-0.0251432	0.580955	-0.00208896	0.95241	-0.0271406	0.538644	-0.0133082	0.771857	-0.0285355	0.541119	0.035237	0.62985	-0.0167502	0.606362	0.0096874	0.755308	-0.0439698	0.165893	-0.0507165	0.103164
ENSG00000023330.10	-0.0530314	0.388343	0.0633989	0.0625846	-0.00339812	0.953184	0.269186	4.17261e-06	-0.0252915	0.656528	0.497704	1.22172e-11	-0.0271451	0.453697	-0.192943	2.32741e-05	-0.0841897	0.13329	0.412628	7.99947e-16	0.25	3.7523e-10	0.39782	9.97278e-16	0.438894	1.4494e-17	0.383153	6.76734e-13	0.101313	0.157552	0.144099	6.0749e-05	0.167941	2.87265e-06	0.0591547	0.0845377	0.0362041	0.288586
ENSG00000023445.9	-0.121891	0.046187	0.0760501	0.0255389	0.00204158	0.971225	0.428539	1.36865e-13	-0.121474	0.032053	0.603947	4.30702e-17	-0.193629	6.22333e-08	-0.0310317	0.49827	-0.158711	0.0041719	0.423787	7.79365e-17	0.368963	3.39939e-21	0.403206	2.69215e-16	0.414208	6.91181e-16	0.225495	2.48853e-05	0.0458938	0.564457	0.18562	2.89051e-07	0.313656	1.36592e-19	0.0886067	0.0106367	0.0749051	0.0301887
ENSG00000023516.7	0.142127	0.00442275	-0.0307671	0.274176	-0.0529546	0.257489	-0.169692	0.000518809	0.0596921	0.278923	-0.208665	0.000703286	0.0899313	0.00269369	0.0799	0.0321316	0.134043	0.00321012	-0.149364	0.000464041	-0.132534	5.49044e-05	-0.131152	0.00154688	-0.191797	8.60747e-06	-0.111264	0.0122732	-0.0212127	0.762829	-0.0660343	0.0307162	-0.121492	3.19512e-05	0.00554151	0.852076	0.0151519	0.603807
ENSG00000023572.4	0.00091064	0.989088	-0.0185648	0.616918	0.00362234	0.953312	-0.0773011	0.231291	0.017807	0.781729	-0.0966697	0.234646	0.0977125	0.0138819	-0.0900451	0.0690394	0.0251067	0.679159	-0.0342758	0.547764	-0.0794952	0.0691166	-0.0350897	0.525508	0.00211662	0.970618	0.0773668	0.185561	-0.109573	0.232262	-0.0133251	0.740319	-0.0806037	0.0369978	-0.00717168	0.858134	-0.00542971	0.889856
ENSG00000023608.4	0.0842037	0.199705	-0.046883	0.189768	0.0903012	0.136806	-0.122759	0.0493314	0.00469728	0.937505	-0.0162775	0.837513	0.0572921	0.134401	0.0168144	0.730274	0.0993644	0.0970063	0.0648049	0.244296	0.000855538	0.984179	0.0733254	0.173387	0.0329731	0.556558	0.0737886	0.201158	0.0485223	0.510889	0.0103986	0.78733	-0.0464088	0.226856	-0.0434181	0.23236	-0.0351171	0.328756
ENSG00000023697.8	-0.088006	0.162471	0.0436147	0.223217	0.116161	0.0522748	0.088786	0.155161	-0.10979	0.110464	-0.0372249	0.635732	-0.180226	1.73928e-06	0.0489293	0.299921	-0.061383	0.288407	-0.057274	0.291428	-0.00114801	0.978163	-0.06723	0.201455	-0.0602543	0.272941	-0.114251	0.0387636	0.0299798	0.717929	0.0843572	0.029545	0.0612902	0.097653	-0.0280172	0.462217	0.016627	0.657082
ENSG00000023734.6	0.0268046	0.667968	-0.0380138	0.279995	-0.00301511	0.959464	-0.102765	0.0922537	0.0122976	0.852115	-0.0337814	0.659433	0.0586938	0.117608	-0.102966	0.0278277	-0.001719	0.975936	0.121947	0.0233115	0.0358435	0.384934	0.129372	0.0130377	0.112611	0.0380021	0.149726	0.00681663	0.200829	0.013428	-0.00617834	0.869929	-0.0275229	0.451774	-0.0572475	0.121267	-0.00377402	0.917564
ENSG00000023839.6	-0.106074	0.102978	0.00969636	0.789986	-0.0836708	0.177049	0.337442	5.05223e-08	-0.11348	0.0775501	0.427357	5.1761e-08	-0.190245	7.57936e-07	-0.0193003	0.695746	-0.140774	0.0183667	0.402232	2.75136e-13	0.347141	1.56573e-16	0.384506	5.56571e-13	0.371106	2.82327e-11	0.233971	5.36925e-05	0.0731071	0.32224	0.0411061	0.290546	0.271838	4.52886e-13	0.0148483	0.690691	0.0222749	0.546111
ENSG00000023892.9	-0.123836	0.0359503	0.112399	0.00063365	0.00600341	0.913127	0.401067	6.78201e-13	-0.110726	0.0514205	0.546904	4.06521e-15	-0.266954	7.92572e-15	0.00892372	0.839314	-0.156686	0.00345365	0.373105	2.69701e-14	0.34758	2.77161e-20	0.346653	2.87741e-13	0.39161	2.30201e-15	0.16121	0.0016378	0.00341259	0.96054	0.185322	1.28581e-07	0.311764	1.00269e-20	0.0766623	0.0220703	0.0368022	0.268586
ENSG00000023902.9	-0.176362	0.00173752	0.113259	0.000336824	0.0672379	0.199674	0.463474	3.22352e-18	-0.115502	0.0461682	0.52331	6.7862e-15	-0.239171	3.6023e-13	-0.035743	0.398359	-0.202673	7.17676e-05	0.359122	2.51892e-14	0.36108	4.82765e-24	0.332403	3.58837e-13	0.369391	7.79943e-15	0.162676	0.000974614	-0.0481172	0.507732	0.203216	1.2838e-09	0.318062	1.60471e-23	0.0536737	0.092727	0.0376607	0.235757
ENSG00000023909.5	0.0686998	0.254566	0.0469226	0.159507	-0.110465	0.0479386	0.103376	0.075052	-0.06516	0.309542	0.227079	0.00194387	0.0307262	0.387296	-0.0685409	0.127155	0.0259689	0.636582	0.297314	4.34e-09	0.176506	5.83045e-06	0.302202	6.98596e-10	0.272624	9.45127e-08	0.23776	5.46344e-06	0.0781004	0.327474	0.0450385	0.210765	0.074736	0.0320802	0.0398827	0.238282	0.0869995	0.00873404
ENSG00000024048.6	0.0972025	0.054778	-0.0291729	0.310105	-0.0848726	0.0752194	-0.213946	1.34193e-05	0.112879	0.0616511	-0.246614	6.90283e-05	0.0849072	0.00555222	0.066631	0.0778248	0.124036	0.00736199	-0.166474	0.000100856	-0.149394	6.25612e-06	-0.149205	0.00032959	-0.193539	8.25448e-06	-0.104599	0.0173768	-0.000804914	0.990651	-0.0908087	0.00347244	-0.132116	6.63637e-06	-0.00310063	0.918317	0.0119781	0.685963
ENSG00000024422.7	0.0364072	0.521873	0.0363351	0.253442	-0.100498	0.0589608	0.0446685	0.422807	0.0198954	0.744375	0.16379	0.0192452	0.0966094	0.00422976	-0.167863	7.45775e-05	0.0217188	0.675711	0.260344	9.68053e-08	0.0746443	0.0443001	0.262515	2.78966e-08	0.267375	5.71231e-08	0.313218	2.89916e-10	0.114109	0.102709	0.0684897	0.0453933	-0.0150364	0.65206	0.0545751	0.0990237	0.0747043	0.0232555
ENSG00000024862.12	0.00413974	0.948022	-0.0337761	0.332447	0.13599	0.0215553	-0.181578	0.00312704	0.0169639	0.795244	-0.227677	0.00327103	-0.0221359	0.550387	0.0101129	0.831591	0.0273122	0.636832	-0.0897925	0.0983255	-0.0826023	0.0481241	-0.0936467	0.075059	-0.107197	0.0496163	-0.0427175	0.444918	-0.0741856	0.302301	-0.0757686	0.0428724	-0.0939377	0.0109941	-0.0971079	0.00774825	-0.0499649	0.16105
ENSG00000025039.10	0.11907	0.0405671	-0.118067	0.000212918	-0.025669	0.637091	-0.287309	1.13016e-07	0.0852293	0.118187	-0.369618	7.6217e-08	0.224739	2.9457e-11	-0.00105916	0.98041	0.153322	0.00389672	-0.234542	1.35052e-06	-0.243106	8.07367e-11	-0.211471	6.65689e-06	-0.247185	4.18958e-07	-0.101375	0.0460521	0.0891429	0.180581	-0.184657	3.30447e-08	-0.2284	8.18183e-12	-0.0811385	0.00898871	-0.0308939	0.322835
ENSG00000025156.8	0.0249361	0.67439	-0.00503696	0.878102	0.121091	0.0274491	-0.143218	0.0129458	0.126156	0.0522961	-0.189615	0.00922457	-0.0362469	0.300365	0.0204514	0.641385	0.0208059	0.698842	-0.152741	0.00252414	-0.124971	0.00130061	-0.15254	0.00183726	-0.141509	0.00541548	-0.123628	0.0171391	-0.171574	0.0281693	0.0315358	0.368838	-0.0654788	0.0578582	-0.0821644	0.0149395	-0.00935316	0.782777
ENSG00000025293.11	0.10969	0.0532591	0.00907677	0.776691	-0.126032	0.0175508	0.051994	0.349844	-0.00231118	0.971139	0.0602967	0.383178	0.049721	0.146131	0.0630707	0.13415	0.0642225	0.212887	0.0180201	0.711613	0.0318442	0.395386	0.0329918	0.484917	-0.0279337	0.56927	-0.0321591	0.518492	0.0531725	0.469487	0.0494323	0.154205	0.016702	0.615681	0.0181946	0.591606	0.0114871	0.730756
ENSG00000025423.7	-0.0267443	0.681576	-0.0140907	0.698042	-0.00489142	0.934726	-0.0210101	0.739864	-0.140957	0.0414776	0.0508086	0.523955	-0.061693	0.108622	0.0408646	0.398628	-0.031401	0.596961	-0.0101855	0.854494	0.0376746	0.379224	-0.0288008	0.59223	0.00757249	0.89213	-0.0515766	0.364	0.116709	0.136496	-0.00668607	0.86478	0.0565841	0.134279	0.0375535	0.328473	0.0196715	0.604331
ENSG00000025434.14	-0.0239856	0.696961	0.0156971	0.642706	0.154471	0.00730627	-0.21877	0.000170839	0.0879636	0.139366	-0.277695	0.000184077	0.135459	0.000169552	-0.0329907	0.475348	0.0132497	0.814296	-0.254742	8.48068e-07	-0.230797	7.28295e-09	-0.267213	9.15239e-08	-0.224389	1.84491e-05	-0.12165	0.0237536	0.0283591	0.690457	-0.103588	0.00407145	-0.148234	3.53964e-05	-0.0623955	0.0667486	-0.0392631	0.244704
ENSG00000025708.8	-0.121944	0.0185779	0.0546518	0.0569469	0.0361602	0.449955	0.365492	3.84835e-14	-0.0578453	0.246271	0.459016	3.42574e-14	-0.166227	3.84346e-08	-0.0547627	0.151916	-0.18387	9.06417e-05	0.323941	2.26913e-14	0.304967	1.95183e-20	0.302118	1.96456e-13	0.336339	3.82224e-15	0.170192	0.000135637	-0.0615885	0.345185	0.132071	1.28969e-05	0.273819	5.80053e-21	0.09126	0.00120459	0.0571997	0.0417289
ENSG00000025770.14	-0.0203256	0.670984	-0.021956	0.413827	0.0799166	0.0770079	-0.122503	0.00910447	-0.0196167	0.70101	-0.210582	0.000370077	0.00895202	0.753312	0.0544331	0.130797	0.00783712	0.858115	-0.214019	1.85401e-07	-0.128808	3.96121e-05	-0.216912	4.93613e-08	-0.202079	1.22483e-06	-0.18159	1.61798e-05	-0.0278911	0.659461	-0.0438509	0.134439	-0.0612112	0.0283869	-0.050236	0.0821561	-0.0602872	0.0314964
ENSG00000025772.7	-0.196341	0.00132771	0.0340147	0.313162	0.0809367	0.151108	0.199978	0.000590856	-0.0900134	0.149541	0.23801	0.00130163	-0.0804073	0.0246074	-0.0690701	0.129201	-0.196166	0.000422923	0.112566	0.0304139	0.148142	0.000198058	0.0915422	0.0699519	0.152697	0.00341942	0.0851347	0.113806	0.0424364	0.572998	0.066228	0.0712605	0.135818	0.000136185	0.010539	0.764711	0.00212051	0.951049
ENSG00000025796.9	0.0460464	0.368092	0.016063	0.576318	-0.149662	0.00155648	0.141075	0.0042293	-0.0622376	0.285578	0.282404	5.65386e-06	-0.0208312	0.4957	-0.0589004	0.125372	-0.0177018	0.705175	0.292062	7.97831e-12	0.195848	3.20447e-09	0.294116	1.10459e-12	0.26603	9.7677e-10	0.213543	1.33274e-06	0.0848033	0.209308	0.0598849	0.050741	0.114008	0.000120083	0.014575	0.619183	0.00681915	0.813255
ENSG00000025800.9	0.123421	0.0337586	-0.011778	0.721531	-0.103361	0.0577662	-0.0269153	0.638019	0.0406271	0.530781	-0.0284096	0.692938	0.110312	0.00152172	-0.00880081	0.840126	0.0921486	0.0818669	0.0275423	0.581113	-0.0365994	0.339528	0.0413042	0.393551	0.00705642	0.889051	0.0543687	0.286064	0.0362949	0.663321	0.00842506	0.811794	-0.059079	0.0805989	-0.0303811	0.386589	-0.0191977	0.573618
ENSG00000026025.9	-0.150011	0.0175939	0.0827628	0.0175844	0.0136337	0.815023	0.204983	0.000786507	-0.0810416	0.206655	0.0696648	0.365766	-0.182123	9.03834e-07	-0.021247	0.649755	-0.14296	0.0126283	0.137236	0.0108002	0.185153	7.56953e-06	0.129008	0.0133715	0.147134	0.00675387	0.0169021	0.759375	0.0397264	0.611186	0.108877	0.00348693	0.155129	2.24763e-05	-0.0188769	0.605882	0.00532235	0.88334
ENSG00000026036.16	-0.0344231	0.455191	-0.0127244	0.623765	0.0348635	0.41834	-0.0496643	0.272273	-0.0110549	0.81685	-0.140056	0.0132148	0.0397227	0.147466	0.0424465	0.220234	-0.0360279	0.391725	-0.199837	4.12688e-07	-0.10401	0.000606018	-0.198168	2.16608e-07	-0.195761	8.44027e-07	-0.18852	3.23375e-06	-0.0611237	0.335513	-0.0520615	0.0625032	-0.0351641	0.192815	0.0388241	0.145051	-0.0235442	0.37156
ENSG00000026103.15	-0.14926	0.0258106	0.0499465	0.171566	0.0522567	0.398405	0.302938	1.15029e-06	-0.0625754	0.360002	0.272884	0.000616061	-0.206379	8.04971e-08	0.0537584	0.284206	-0.130776	0.0352313	0.176264	0.00191091	0.209426	1.43372e-06	0.159789	0.00358876	0.176211	0.0019973	0.0274277	0.641299	0.0595214	0.438797	0.146767	0.000104719	0.195615	4.79906e-07	-0.0186491	0.599833	-0.0284895	0.421173
ENSG00000026297.11	-0.140037	0.0188028	0.108174	0.00131729	0.0306719	0.581911	0.434905	1.89929e-14	-0.0813904	0.172124	0.47111	4.33504e-11	-0.253066	4.89628e-13	0.00447433	0.920331	-0.131515	0.0151594	0.33436	2.64021e-11	0.325211	2.78456e-17	0.311994	1.38353e-10	0.35023	4.18355e-12	0.171843	0.00101648	-0.054777	0.449689	0.20207	1.23698e-08	0.270794	1.99028e-15	0.0744542	0.030721	0.0330997	0.331117
ENSG00000026508.12	-0.210329	0.000807143	0.127956	0.000219591	0.0317422	0.588595	0.547797	1.24567e-21	-0.234937	7.00053e-05	0.556046	5.77145e-14	-0.315882	1.36978e-18	0.0277879	0.554184	-0.25328	8.95774e-06	0.404987	1.12652e-14	0.452159	1.29716e-30	0.380098	7.19839e-14	0.382057	6.68377e-13	0.100919	0.068883	0.0121514	0.847338	0.268221	8.98193e-14	0.416981	3.16303e-33	0.0694795	0.0456391	0.0595031	0.086348
ENSG00000026652.9	-0.0955063	0.136686	0.0825885	0.0207357	-0.000689062	0.990827	0.390249	1.09661e-10	-0.1645	0.00918463	0.505935	3.98218e-11	-0.146823	9.92612e-05	0.00191458	0.968294	-0.153485	0.00883041	0.343197	1.60976e-10	0.334182	2.7994e-16	0.323789	4.73497e-10	0.320409	3.65534e-09	0.149053	0.00801967	0.0538262	0.451587	0.122705	0.0012224	0.291622	9.66259e-16	0.0701298	0.0505891	0.0786843	0.026526
ENSG00000026751.12	-0.139423	0.0287468	0.136638	0.000116452	-0.0699308	0.242777	0.518777	3.36844e-18	-0.0718846	0.246314	0.661802	9.7833e-19	-0.238997	1.0113e-10	-0.0477651	0.320662	-0.202526	0.0004873	0.540535	7.73048e-25	0.472171	1.2812e-32	0.517292	2.49526e-24	0.508623	1.18415e-21	0.279738	6.0449e-07	0.0724488	0.320319	0.212794	1.60192e-08	0.363245	3.99139e-24	0.0658397	0.0668841	0.0213127	0.544651
ENSG00000026950.12	-0.0088139	0.893866	-0.0107551	0.766446	-0.0378829	0.538181	-0.0517867	0.406581	-0.0327534	0.582887	0.0582958	0.464397	-0.101779	0.00843768	0.0285975	0.561196	0.0436174	0.469889	-0.00595444	0.915737	-0.013055	0.763263	-0.0110386	0.839326	0.0189208	0.73852	0.0827475	0.156158	-0.0449659	0.582787	-0.0299395	0.434248	-0.0209347	0.586412	0.0258901	0.472256	0.0155894	0.66267
ENSG00000027001.7	0.142317	0.0327937	-0.11211	0.00261985	-0.0390233	0.530026	-0.281092	1.25311e-05	0.111985	0.102663	-0.267634	0.000960436	0.217012	2.91739e-08	-0.0154595	0.755877	0.17888	0.00338391	-0.253845	6.13793e-06	-0.271459	3.33882e-10	-0.242631	8.12264e-06	-0.228303	5.9305e-05	-0.0460527	0.429491	0.0638393	0.423073	-0.0894632	0.0256566	-0.228372	2.61358e-09	-0.0578703	0.139033	0.0113426	0.769207
ENSG00000027075.9	-0.019203	0.765609	-0.0815955	0.021407	-0.0906111	0.128524	-0.0248401	0.688747	-0.0944296	0.133878	0.182291	0.0190551	0.00452053	0.905161	-0.0609502	0.203588	-0.0389775	0.5054	0.0736816	0.17718	-0.00639701	0.880078	0.0522344	0.323684	0.118613	0.0305737	0.151973	0.00688945	0.104938	0.169305	-0.0225386	0.552118	0.0246032	0.512993	0.0427212	0.241373	0.0441961	0.21169
ENSG00000027644.4	0.0362088	0.584228	0.108386	0.00346174	-0.043101	0.490952	0.0686332	0.2824	0.13823	0.0400922	-0.0820518	0.306256	-0.0469951	0.239527	0.130276	0.00826638	0.0717282	0.234029	-0.0732761	0.192475	0.0111126	0.79874	-0.0647664	0.234052	-0.128853	0.0226298	-0.175655	0.00238659	0.12947	0.0946034	0.0997766	0.0115533	-0.0121566	0.753056	0.0455352	0.241892	-0.00883375	0.819275
ENSG00000027697.8	-0.118022	0.0354283	-0.033751	0.282699	0.0822167	0.121073	0.245569	4.90677e-06	-0.0489693	0.390348	0.279687	4.17757e-05	-0.174191	1.43219e-07	-0.0685481	0.103131	-0.161975	0.00160405	0.182786	0.000135462	0.162349	1.01427e-05	0.162352	0.000468741	0.203028	2.60811e-05	0.107473	0.0302056	0.0943043	0.195481	0.0595292	0.0769458	0.162638	6.1953e-07	-0.0147152	0.652466	0.0134859	0.672112
ENSG00000027847.9	-0.0222186	0.659881	-0.0419066	0.13511	0.00613463	0.895518	-0.0481038	0.32703	-0.0378648	0.448206	0.00721216	0.906665	0.0642499	0.0312948	-0.0756291	0.0441425	-0.0333649	0.468984	-0.013042	0.762674	-0.0427857	0.199049	-0.0274703	0.511567	0.0187376	0.666342	0.0590393	0.184153	-0.0452731	0.492395	-0.0366592	0.223101	-0.0148257	0.614739	0.00338778	0.909119	-0.00842078	0.773246
ENSG00000027869.7	-0.0341943	0.605138	0.119643	0.00113728	0.00673617	0.911784	0.244014	0.000132446	-0.0771004	0.224069	0.410346	2.36388e-07	-0.0668366	0.0905973	0.00239236	0.961098	0.0119039	0.843529	0.214912	0.000112266	0.136832	0.00162843	0.188861	0.000455223	0.267501	1.78211e-06	0.197706	0.000551754	-0.0840573	0.283574	0.088802	0.0230271	0.102176	0.00791417	0.0604252	0.111819	0.00790538	0.833507
ENSG00000028116.12	-0.00153772	0.97743	-0.0314011	0.303191	0.0610984	0.221438	-0.115631	0.0276827	0.0639996	0.235626	-0.0921295	0.162271	0.0392961	0.229923	-0.0135621	0.736531	0.0236566	0.633544	-0.0517676	0.259937	-0.0545144	0.12524	-0.0566919	0.203284	-0.0717198	0.123384	-0.0107057	0.8213	-0.0335756	0.628475	-0.0628392	0.0551526	-0.0579212	0.0661037	-0.00628085	0.83919	0.00354067	0.908823
ENSG00000028137.12	-0.089786	0.1062	0.0533113	0.0806065	-0.0102217	0.83994	0.249134	1.76682e-06	-0.0796092	0.131221	0.407502	5.67197e-10	-0.11115	0.000560436	-0.0625608	0.12636	-0.104255	0.038319	0.285383	6.1336e-10	0.203564	1.15475e-08	0.249605	2.55096e-08	0.306232	4.53603e-11	0.220811	4.28884e-06	-0.0583893	0.372179	0.0830823	0.0113533	0.173797	4.41701e-08	0.0679293	0.0262575	0.0465585	0.122848
ENSG00000028203.13	0.111027	0.0201077	-0.0526622	0.0487566	-0.0246927	0.577013	-0.283459	6.97528e-10	0.0720471	0.163383	-0.363869	2.92729e-10	0.0609478	0.0331388	0.0338394	0.339517	0.128234	0.00298948	-0.265762	2.95276e-11	-0.250651	2.31858e-16	-0.247035	1.86252e-10	-0.272953	1.47101e-11	-0.140879	0.000698718	-0.0194959	0.767621	-0.0794986	0.00586584	-0.201725	1.49362e-13	-0.0729275	0.00727595	-0.0379283	0.164861
ENSG00000028277.16	-0.0943567	0.120109	0.143551	2.62708e-05	0.0117571	0.83636	0.432108	7.61212e-14	-0.065279	0.303435	0.518892	1.17504e-12	-0.23822	2.36533e-11	-0.0416243	0.360327	-0.111865	0.0433068	0.418321	1.2918e-16	0.330082	1.81656e-17	0.396856	5.80074e-16	0.418911	2.72544e-16	0.26711	4.12241e-07	0.0499118	0.521039	0.150337	4.82619e-05	0.25652	1.24497e-13	0.0835055	0.0179061	0.0291851	0.406107
ENSG00000028310.13	-0.0646194	0.285306	0.0233443	0.488862	-0.0868785	0.126907	0.142922	0.0148885	-0.0919924	0.1197	0.18162	0.0147996	-0.0198426	0.580773	-0.11143	0.0137447	-0.127278	0.0209064	0.204916	6.75216e-05	0.136578	0.000580749	0.183396	0.000235022	0.181254	0.000509718	0.137376	0.00971745	0.028092	0.706089	-0.00714919	0.844332	0.0944573	0.00729358	0.077656	0.0269266	0.0345352	0.316927
ENSG00000028528.10	0.142471	0.0135157	0.00997049	0.759074	-0.164548	0.00225109	-0.0594918	0.293039	0.11971	0.0593409	-0.0156764	0.825681	0.0196018	0.571244	-0.00814818	0.850972	0.161224	0.00219378	0.0871589	0.0769283	-0.0142401	0.709054	0.110822	0.0202345	0.0801226	0.109904	0.147875	0.00324877	0.0626482	0.404962	-0.057411	0.10148	-0.0797896	0.0178556	-0.0435953	0.202377	-0.0231569	0.48852
ENSG00000028839.5	-0.0490743	0.435543	-0.0208705	0.555098	0.130515	0.0267084	-0.183187	0.00289002	-0.183129	0.00519365	-0.31499	4.87549e-05	-0.00386495	0.917661	0.0877587	0.0656169	0.0177669	0.759292	-0.233724	1.43037e-05	-0.125421	0.00243992	-0.233586	7.66174e-06	-0.229208	2.74039e-05	-0.194809	0.000449086	-0.107347	0.144771	-0.00232256	0.951542	-0.0838636	0.0227292	-0.0498639	0.185911	-0.0156917	0.670054
ENSG00000029153.10	0.158991	0.00538906	-0.0720732	0.0217573	-0.0888494	0.0962573	-0.305437	2.65249e-08	0.146272	0.0140323	-0.365761	1.13505e-07	0.126099	0.000163797	0.151216	0.00038863	0.213538	3.92069e-05	-0.330792	5.9741e-12	-0.251409	1.28085e-11	-0.302309	9.46395e-11	-0.34858	5.49204e-13	-0.219414	1.12696e-05	0.0476062	0.466432	-0.149055	9.14223e-06	-0.225602	7.23182e-12	-0.0869622	0.00703282	-0.0739281	0.0206131
ENSG00000029363.11	0.0669762	0.158663	-0.043254	0.108952	-0.0563138	0.207898	-0.0388566	0.406316	0.0187924	0.701838	-0.109864	0.0598638	0.0261154	0.36434	0.0775378	0.0289041	0.0529378	0.221043	-0.121118	0.00300773	-0.0613324	0.0503752	-0.116408	0.00326945	-0.170272	3.41676e-05	-0.144989	0.0005101	-0.0399299	0.510616	-0.0287974	0.325221	-0.0388011	0.165412	0.00770616	0.780652	0.000698596	0.97995
ENSG00000029364.7	0.0519402	0.315732	0.0247118	0.401239	-0.0429871	0.373331	0.0605597	0.234388	0.0316893	0.583914	0.0552485	0.386834	0.0971324	0.00167889	0.00720638	0.431992	0.0364267	0.439444	0.0619849	0.165302	0.0334515	0.327219	0.0684919	0.113817	0.00883561	0.844599	-0.00060206	0.9893	0.0248421	0.72308	0.0372018	0.244265	0.0127942	0.671405	-0.00560383	0.855695	0.00882977	0.770944
ENSG00000029534.15	0.0238917	0.705613	0.0397733	0.270646	-0.062453	0.288965	-0.0943107	0.125096	-0.136741	0.0305511	0.100017	0.195732	-0.00673646	0.860128	-0.0486395	0.301876	0.0273823	0.634744	0.0688014	0.210688	-0.0163584	0.697828	0.0666178	0.210873	0.108347	0.0508288	0.149366	0.00877284	0.0763433	0.297994	-0.0190294	0.619727	-0.0348518	0.348193	-0.0320963	0.388807	-0.0551936	0.133634
ENSG00000029639.6	-0.0327462	0.619632	0.00194718	0.958062	0.122198	0.0457128	-0.118668	0.0679019	-0.0680126	0.31454	-0.223353	0.00576873	0.0730097	0.061069	0.0485402	0.323927	0.0524281	0.383673	-0.15769	0.00513897	-0.137052	0.00155153	-0.163411	0.00277102	-0.12843	0.0239369	-0.073569	0.201652	-0.0461856	0.53877	-0.0438993	0.268824	-0.0981104	0.0106161	-0.055425	0.155131	-0.0828053	0.0334407
ENSG00000029725.12	0.119944	0.0245682	0.0213138	0.479654	-0.0961443	0.0527834	-0.0406273	0.435725	0.0567003	0.361598	-0.0217714	0.739728	0.114259	0.00035131	0.00997936	0.801577	0.105814	0.0291887	0.0149301	0.743657	-0.0328613	0.349641	0.02243	0.61234	-0.0188826	0.682536	0.0324322	0.487826	0.0388697	0.593035	-0.0534058	0.0993776	-0.0510983	0.100231	-0.017277	0.58813	0.0293545	0.351101
ENSG00000029993.10	-0.0599372	0.353768	0.0603176	0.0947647	0.0300806	0.616958	0.241658	0.000102612	-0.0292485	0.656708	0.261521	0.00081154	-0.134178	0.000461776	-0.0937078	0.0502598	-0.0926459	0.114299	0.185076	0.000801975	0.124373	0.00339888	0.156715	0.00340037	0.206624	0.000194338	0.168624	0.0029814	-0.0552413	0.508009	0.174601	6.07853e-06	0.109254	0.00375577	-0.0486386	0.200567	0.0104067	0.778003
ENSG00000030066.9	0.0545	0.332096	0.0155685	0.621031	-0.111775	0.03314	-0.0151014	0.78326	-0.0169717	0.779306	-0.000426407	0.994984	0.0593999	0.0760437	0.0645983	0.125226	0.0391154	0.445402	-0.00981337	0.839376	0.0219172	0.551507	0.00276749	0.953053	-0.0493777	0.31038	-0.0550512	0.267624	0.0422711	0.572783	-0.0253567	0.458309	0.00551124	0.867122	0.0232859	0.480218	0.0503477	0.120388
ENSG00000030110.8	-0.117978	0.0480261	0.0416196	0.202292	0.0565133	0.304223	0.181345	0.00140215	-0.0389062	0.515895	0.228144	0.0014971	-0.0634523	0.0719443	-0.084422	0.0574292	-0.149725	0.00614933	0.207344	3.43741e-05	0.194576	5.79067e-07	0.190808	8.30126e-05	0.225062	8.21015e-06	0.118925	0.0220766	0.0615521	0.38672	0.105706	0.00242958	0.178642	2.26002e-07	-0.0268584	0.421309	0.0053416	0.870239
ENSG00000030419.12	0.0496996	0.397761	0.0388347	0.243324	-0.000776633	0.988825	-0.0643503	0.269202	-0.0519193	0.4148	-0.0355767	0.626258	0.0487989	0.168207	0.107598	0.0148334	0.0370925	0.489668	-0.0281544	0.580451	0.0298069	0.44477	-0.0152278	0.757944	-0.0845301	0.10011	-0.107081	0.0400818	0.0120019	0.880748	0.000150415	0.996688	0.0118464	0.733391	0.0441532	0.222738	0.0375672	0.288707
ENSG00000030582.12	-0.118363	0.0169283	0.113677	3.36073e-05	0.0718894	0.116942	0.375098	1.48715e-15	-0.0839704	0.0839984	0.454274	1.32549e-14	-0.203204	1.46668e-12	-0.0323963	0.381498	-0.155541	0.000535507	0.350156	2.53985e-17	0.327896	8.74454e-26	0.332374	1.199e-16	0.351218	3.67909e-17	0.177402	4.16546e-05	0.0644247	0.333191	0.174359	3.31267e-09	0.274756	8.8572e-23	0.0484711	0.086797	0.0310557	0.279701
ENSG00000031003.6	-0.0175468	1	0.0149571	0.627211	-0.108	0.0336869	0.0660523	0.218246	-0.0387227	0.551959	0.064205	0.339805	-0.00243909	0.940946	0.0351708	0.390649	-0.01686	0.735612	0.0551399	0.23876	0.0837065	0.0204787	0.0705885	0.119725	0.0224831	0.63523	-0.0278967	0.560234	0.0169869	0.812741	0.0252053	0.451213	0.0642965	0.0443951	0.0113869	0.729514	0.0269936	0.400233
ENSG00000031081.6	0.187931	0.00282153	-0.0590933	0.0978718	-0.17585	0.00350554	-0.172194	0.00479908	0.0414316	0.534724	-0.107657	0.169466	0.164055	1.30641e-05	-0.00901926	0.84931	0.183827	0.00136751	-0.059206	0.273774	-0.172013	3.00067e-05	-0.0440721	0.400358	-0.0771137	0.162783	0.0888859	0.111615	0.118555	0.185953	-0.0753699	0.0488422	-0.171996	2.4423e-06	-0.0135766	0.715648	-0.0305768	0.393746
ENSG00000031691.6	0.00395874	0.950535	-0.0231048	0.509381	0.114657	0.0519545	0.0451742	0.452155	-0.00516982	0.936635	0.0259099	0.734853	-0.0439314	0.240864	0.0819426	0.084589	0.0405205	0.488265	0.0640357	0.233943	0.0523589	0.2088	0.0542766	0.296704	0.0271569	0.616599	-0.0197237	0.723335	0.0938371	0.23799	-0.0418503	0.263978	0.0294498	0.430368	-0.0121538	0.729045	0.00592885	0.863406
ENSG00000031698.8	-0.143326	0.0137456	0.0110418	0.736946	0.19179	0.000407399	0.0200256	0.727072	-0.0218405	0.712704	-0.160705	0.0245816	-0.0245289	0.481673	-0.0203102	0.644321	-0.117286	0.0270308	-0.129948	0.00942383	-0.0395512	0.303347	-0.151045	0.0018332	-0.118033	0.0193276	-0.14699	0.00404282	-0.0507686	0.532546	0.0131342	0.713807	0.0165494	0.630766	-0.0614126	0.0763707	-0.0533555	0.117426
ENSG00000031823.10	-0.0363415	0.429895	0.0440657	0.0873423	0.0475066	0.270226	0.0124306	0.782855	-0.0254982	0.588384	-0.011456	0.839366	-0.0611982	0.0261665	0.0160971	0.638143	-0.0365873	0.383159	0.0309472	0.43298	0.0531617	0.0777154	0.0222472	0.560921	0.0272497	0.492729	-0.0080272	0.842784	-0.0571408	0.348407	0.0164315	0.5569	0.0464622	0.0824684	0.00657856	0.80654	-0.00960199	0.718886
ENSG00000032219.14	0.100996	0.0447876	-0.0291826	0.300645	-0.0309823	0.506809	-0.175711	0.000317628	0.10551	0.0499549	-0.22565	0.000241256	0.0606087	0.0458328	0.0375923	0.317547	0.0988674	0.0322343	-0.15205	0.000348058	-0.143595	1.21995e-05	-0.138721	0.00076805	-0.1776	3.74391e-05	-0.0948471	0.029886	-0.113681	0.0921448	-0.060146	0.0488092	-0.117767	5.45296e-05	-0.0150621	0.604576	0.0223235	0.435799
ENSG00000032389.8	-0.167045	0.00656082	0.0460332	0.174486	0.101496	0.0780756	0.259115	9.70344e-06	-0.115884	0.0515344	0.288429	0.000101738	-0.0824956	0.0223065	-0.13393	0.00329712	-0.204878	0.000247607	0.304483	3.25398e-09	0.274172	4.89563e-12	0.284486	1.18075e-08	0.27738	9.56286e-08	0.18765	0.000468523	0.0431232	0.585446	0.0508376	0.161403	0.202899	9.39811e-09	0.0288385	0.4097	0.0588024	0.0929229
ENSG00000032444.11	-0.0426375	0.353048	0.0344023	0.172263	-0.00652947	0.87694	0.115901	0.00824194	-0.0529777	0.250743	0.112868	0.0419177	0.00737049	0.785246	-0.0205241	0.548374	-0.083037	0.0471838	0.072382	0.0625822	0.0799075	0.0078116	0.0670015	0.0747639	0.0630922	0.106214	0.0189751	0.634472	-0.081822	0.15553	0.0313496	0.252079	0.0807182	0.00245666	0.0604908	0.0190946	0.0179184	0.478378
ENSG00000032742.13	0.0364838	0.551561	-0.0431052	0.2018	0.0931157	0.10122	-0.0608059	0.29829	0.0322973	0.626484	-0.149702	0.0438643	-0.0480069	0.18446	0.0239344	0.600876	0.026006	0.645089	-0.11254	0.0296876	-0.0859089	0.031759	-0.106997	0.0326859	-0.122441	0.0193702	-0.0922909	0.0847962	-0.0897516	0.221882	-0.0264481	0.468789	-0.0487957	0.171657	-0.0304129	0.379207	-0.0244744	0.472612
ENSG00000033011.7	-0.117668	0.0524528	0.0424352	0.209749	0.133869	0.0179116	0.116663	0.0473974	-0.0421424	0.504373	0.179402	0.0154275	-0.00646918	0.858689	-0.0876382	0.052371	-0.10486	0.058932	0.155581	0.00241099	0.124951	0.00165559	0.141577	0.00433816	0.185945	0.00032347	0.118092	0.0250047	-0.0643661	0.41648	0.059555	0.0999567	0.107364	0.00242854	0.0106331	0.764023	-0.00147951	0.966404
ENSG00000033030.9	-0.0216947	0.719084	0.0304895	0.363766	0.0636724	0.263712	-0.173064	0.00298551	0.0799694	0.190536	-0.278912	0.000148263	0.054908	0.123857	0.119439	0.0079776	0.0619791	0.259355	-0.249665	1.13925e-06	-0.166208	2.20753e-05	-0.249856	4.8534e-07	-0.25064	1.14758e-06	-0.220083	3.15994e-05	-0.0663516	0.394606	-0.0310967	0.391094	-0.0927102	0.00814095	-0.0226302	0.511741	-0.0235107	0.490654
ENSG00000033050.3	-0.0274988	0.678061	0.0349472	0.339484	0.0044388	0.942341	0.0485194	0.445921	-0.101571	0.115911	0.0996725	0.213465	0.11592	0.00290001	-0.0769817	0.118714	-0.025615	0.67219	0.165378	0.00321003	0.105079	0.0155053	0.165489	0.00229443	0.157621	0.00528219	0.148276	0.0104131	0.168916	0.048728	0.0243039	0.532817	0.0481876	0.212234	-0.0110707	0.772568	-0.0120921	0.747547
ENSG00000033100.10	-0.0850483	0.0741302	0.0760991	0.00379956	0.0399919	0.372741	0.318796	8.9298e-13	-0.0442555	0.33957	0.356714	3.29716e-10	-0.200556	2.60128e-13	-0.0566272	0.11152	-0.139076	0.00136574	0.267359	2.577e-11	0.226569	1.53676e-13	0.250606	1.08469e-10	0.277895	5.45568e-12	0.16764	6.51632e-05	-0.0648412	0.292211	0.153909	3.19059e-08	0.199135	2.84566e-13	0.067471	0.0107127	0.0331748	0.204597
ENSG00000033122.14	0.0363413	0.570382	0.00502788	0.889527	-0.00676339	0.90916	0.00485137	0.938917	-0.0565524	0.400146	0.0272743	0.73049	-0.0479784	0.212173	0.027085	0.571394	0.0418508	0.473561	0.0608002	0.269214	0.0215175	0.609792	0.0628881	0.238121	0.0357671	0.517691	0.0393367	0.484769	0.0179678	0.822371	0.0110678	0.778189	0.00538949	0.885545	0.0239854	0.543833	-0.0360043	0.356704
ENSG00000033170.12	-0.217329	0.000445609	-0.0256586	0.457119	0.0700445	0.225779	0.118211	0.048628	-0.0492701	0.445543	0.0292741	0.697726	0.0115518	0.754108	-0.0603618	0.194503	-0.232042	3.98976e-05	-0.0686819	0.197045	0.0471412	0.253058	-0.0582101	0.258879	-0.0762804	0.154766	-0.127019	0.0205382	0.0562413	0.454839	0.0928274	0.0126448	0.0818082	0.0249292	-0.0257656	0.469334	-0.00258338	0.9413
ENSG00000033178.8	0.0174389	0.723242	0.0187827	0.496509	-0.0188657	0.680835	0.00692163	0.887321	0.014692	0.779057	-0.00378444	0.950665	0.0185773	0.526577	0.0483659	0.206891	0.026105	0.559982	-0.011468	0.786946	0.00195576	0.95205	-0.00917871	0.823468	-0.0488802	0.252111	-0.0520652	0.229092	-0.0304663	0.654875	0.00380075	0.899907	0.0032517	0.910129	0.0205	0.493064	0.0338137	0.249344
ENSG00000033327.8	0.143949	0.0259195	-0.0222629	0.537317	-0.0859998	0.154771	-0.294557	1.91265e-06	0.142195	0.0328181	-0.332124	2.57474e-05	0.132084	0.000595081	-0.0161595	0.738119	0.15464	0.00913236	-0.106007	0.052613	-0.203276	1.28746e-06	-0.091571	0.0838553	-0.15079	0.00663535	0.000652969	0.990782	0.10447	0.170066	-0.10616	0.00596907	-0.200877	6.61496e-08	-0.0656764	0.0741375	-0.0532182	0.144949
ENSG00000033627.10	0.0340354	0.586502	-0.0886574	0.0102546	0.057256	0.328691	-0.246153	3.30273e-05	0.0795474	0.246871	-0.464774	4.17292e-10	0.0985224	0.007762	0.091376	0.0507186	0.0532209	0.349688	-0.452028	3.38527e-18	-0.334386	5.6053e-17	-0.443142	1.21249e-18	-0.446979	1.53597e-17	-0.352098	9.52126e-11	-0.108457	0.146558	-0.11262	0.00247423	-0.197862	5.34423e-08	-0.069921	0.0447827	-0.0615434	0.0782581
ENSG00000033800.9	0.0788908	0.149193	0.0109816	0.726904	-0.122307	0.0180149	-0.0281282	0.605174	0.0588077	0.356588	-0.0288611	0.671445	0.0555682	0.0926015	0.0153783	0.709247	0.0574808	0.250559	0.014757	0.755611	-0.0104514	0.772761	0.0246521	0.591952	-0.0214613	0.655076	0.00563707	0.907418	0.0600117	0.417942	-0.0264823	0.439234	-0.0254981	0.427085	0.0227742	0.492483	-0.0065719	0.841142
ENSG00000033867.12	-0.0293091	0.615506	0.0564457	0.0799266	-0.0941975	0.0848877	0.218413	8.96207e-05	-0.0393909	0.528399	0.208109	0.00331757	-0.0642986	0.061818	0.0481256	0.272829	-0.0576406	0.28068	0.113301	0.0229593	0.143685	0.000167065	0.113687	0.0186159	0.0720484	0.15137	-0.0189821	0.712606	0.0164854	0.806418	0.0788491	0.0215452	0.135373	6.21364e-05	0.0591829	0.0773091	0.058647	0.0728605
ENSG00000034053.10	-0.151857	0.0140468	0.0761717	0.0280059	-0.0328257	0.570749	0.277667	3.3397e-06	-0.049857	0.428692	0.365779	1.04489e-06	-0.160253	1.17231e-05	-0.0612612	0.179993	-0.144457	0.0102204	0.199803	0.000132324	0.177131	1.15098e-05	0.186276	0.000234957	0.212781	5.37049e-05	0.147053	0.00636605	-0.0195729	0.798644	0.105536	0.00439772	0.148143	3.5693e-05	0.0585976	0.104861	0.0382824	0.28307
ENSG00000034063.9	-0.0541928	0.377805	0.0814552	0.0194048	-0.072834	0.204276	0.334069	2.42605e-08	0.036093	0.558534	0.428759	1.1821e-08	-0.14157	0.000116739	-0.0278818	0.545376	-0.0721159	0.197812	0.274229	1.66443e-07	0.196601	1.06492e-06	0.249781	9.19731e-07	0.307609	5.49103e-09	0.178197	0.000973225	0.026467	0.719629	0.152446	4.32827e-05	0.183967	2.20427e-07	0.077853	0.0301204	0.0137042	0.700315
ENSG00000034152.14	-0.129646	0.0163829	0.0440955	0.138579	-0.0515364	0.296138	0.167463	0.00135356	-0.103256	0.0681057	0.181316	0.00538494	-0.143037	6.12482e-06	-0.0758576	0.0585154	-0.158127	0.00130704	0.135883	0.00288042	0.130755	0.000191197	0.117251	0.00793062	0.160561	0.000459038	0.0638161	0.174835	0.0326708	0.623977	0.128321	5.66743e-05	0.154917	6.91642e-07	0.0196115	0.508582	0.0412058	0.16604
ENSG00000034510.4	-0.148466	0.00896406	0.0646706	0.0427008	0.146513	0.00571147	0.286139	2.42995e-07	-0.0989694	0.0986838	0.365012	1.07739e-07	-0.165516	9.00454e-07	-0.0607133	0.154002	-0.173855	0.000703917	0.297629	7.31384e-10	0.264186	6.44092e-13	0.273154	5.68504e-09	0.315945	8.10558e-11	0.186475	0.000179087	-0.0378836	0.611129	0.128969	0.000166694	0.217744	3.10516e-11	0.0311073	0.355313	0.0369451	0.266342
ENSG00000034533.7	-0.0465404	0.452358	-0.00429199	0.901934	0.0646144	0.260726	-0.137271	0.0221407	0.0579411	0.367599	-0.288845	0.000111609	0.0287537	0.439698	0.0702555	0.128619	-0.0169547	0.764295	-0.223596	2.10773e-05	-0.121234	0.00285275	-0.205893	5.34088e-05	-0.207148	9.43356e-05	-0.200677	0.000215942	-0.000182083	0.998157	-0.00224693	0.952042	-0.050816	0.160068	-0.0784909	0.0283566	-0.054974	0.122328
ENSG00000034677.7	-0.120535	0.0275485	0.0660834	0.0308952	-0.0732709	0.155804	0.353364	3.11426e-11	-0.0767766	0.194272	0.44011	3.61215e-11	-0.107604	0.000927798	-0.0307951	0.457283	-0.157844	0.00149817	0.320176	6.02109e-12	0.306566	4.49567e-18	0.306678	1.05766e-11	0.29051	7.20277e-10	0.112983	0.020072	0.0904662	0.210077	0.155481	2.19268e-06	0.266243	2.45066e-17	0.0834874	0.0100984	0.0707824	0.025878
ENSG00000034693.10	-0.0158666	0.778465	-0.0415557	0.188887	0.0368696	0.482069	0.11003	0.0474638	-0.00889269	0.874829	0.11796	0.0881511	-0.0458171	0.177097	0.00126536	0.976111	-0.0174744	0.733946	0.0705629	0.1445	0.063106	0.0908585	0.0693702	0.138654	0.0637922	0.192557	0.0171778	0.728147	0.0190567	0.796568	0.0800902	0.0202085	0.0653885	0.0472957	0.0161315	0.635425	0.00556442	0.867982
ENSG00000034713.3	0.0238014	0.68592	-0.0382756	0.250281	0.141218	0.011452	-0.086361	0.135679	-0.0899776	0.173963	-0.0722112	0.320116	-0.00538778	0.878679	-0.00379845	0.931981	0.0436436	0.422602	0.000252567	0.996031	-0.00392411	0.897096	0.0126836	0.796606	0.0362741	0.480332	0.0545939	0.291795	0.0237664	0.739465	-0.0263333	0.467934	-0.044525	0.195623	-0.0368849	0.297241	0.0137607	0.694229
ENSG00000034971.10	0.0865539	0.174593	-0.0467624	0.180905	-0.0976873	0.0998925	-0.269207	4.01355e-06	-0.0277928	0.625569	-0.265498	0.000481729	0.127607	0.000635583	-0.0174325	0.713478	0.0548123	0.349562	-0.0356845	0.503176	-0.0871793	0.0349077	-0.0253526	0.622911	-0.0521025	0.332808	0.00591501	0.915174	-0.0643517	0.362109	-0.0480418	0.194023	-0.126826	0.000610013	-0.0577529	0.082054	-0.0800508	0.0162728
ENSG00000035115.17	-0.0146627	0.809728	0.0318428	0.328931	0.000440262	0.993689	-0.108881	0.057194	0.06857	0.255233	-0.1524	0.0366836	-0.0840876	0.0170184	0.0812528	0.0712019	0.0614039	0.270429	-0.124648	0.0146349	-0.0570988	0.149571	-0.105904	0.0322008	-0.112861	0.0283632	-0.0908581	0.0872413	-0.0278834	0.692772	0.054929	0.122271	-0.0804499	0.0225292	0.0321943	0.33852	0.0237252	0.473492
ENSG00000035141.3	-0.177588	0.00271918	0.0845353	0.0101576	0.116652	0.0378084	0.25105	1.32097e-05	-0.138271	0.0282241	0.276442	0.000138724	-0.135142	0.000127623	-0.0391751	0.376192	-0.243434	5.26775e-06	0.191643	0.000136667	0.232164	1.7134e-09	0.165393	0.000692399	0.197401	9.80503e-05	0.0190181	0.713536	0.0191029	0.809739	0.144974	4.58931e-05	0.235742	4.03358e-12	-0.0190031	0.594379	0.00706931	0.839137
ENSG00000035403.12	0.0930545	0.122358	-0.0633606	0.0619084	-0.113595	0.0430757	-0.0959037	0.10221	0.0426268	0.512759	-0.133742	0.0705838	0.166587	3.12717e-06	-0.0767484	0.0873524	0.0785051	0.151392	-0.0426006	0.411184	-0.127269	0.00127355	-0.0275838	0.583147	-0.0721796	0.168002	0.0518899	0.326579	0.0832007	0.285964	-0.0728403	0.0465296	-0.125834	0.000337707	-0.0270636	0.440655	-0.00850667	0.803232
ENSG00000035664.7	0.277281	1.14941e-06	-0.114121	0.000246871	-0.0407232	0.451221	-0.623902	1.35891e-34	0.151724	0.00623299	-0.721303	9.66008e-28	0.154789	3.81405e-06	0.116796	0.00653782	0.335521	1.03212e-10	-0.536216	4.30497e-31	-0.520341	2.56574e-50	-0.509899	4.60719e-30	-0.495243	4.82791e-26	-0.238705	1.97832e-06	-0.0816614	0.162848	-0.240388	1.23033e-13	-0.44475	2.24868e-45	-0.10499	0.000655171	-0.0620987	0.0464591
ENSG00000035681.3	-0.071702	0.215526	0.01994	0.543568	-0.124934	0.0219983	0.26166	3.24004e-06	-0.123307	0.0380001	0.350694	5.74725e-07	-0.0902211	0.00961884	-0.0101485	0.817083	-0.0961479	0.0659128	0.268015	7.97236e-08	0.25903	8.11715e-12	0.264864	4.44838e-08	0.226335	7.81756e-06	0.115712	0.0252237	0.146209	0.0460905	0.0977743	0.00519662	0.192703	1.1118e-08	0.0449042	0.190991	0.037828	0.264523
ENSG00000035687.9	-0.0306628	0.597471	0.00399378	0.901592	0.041117	0.440041	0.223015	6.48005e-05	-0.167703	0.00390903	0.243355	0.000537664	-0.148449	1.28527e-05	-0.011129	0.797325	-0.0632253	0.231393	0.12916	0.00936713	0.106018	0.00519562	0.109255	0.0230473	0.11795	0.0188553	0.0824348	0.108037	-0.0705008	0.317428	0.0853916	0.0136006	0.105846	0.0016602	0.0244157	0.466145	0.00646429	0.844541
ENSG00000035862.8	-0.132413	0.03905	0.0426437	0.219894	-0.0135958	0.819863	0.372828	3.87646e-10	-0.167875	0.00904362	0.428595	1.54308e-08	-0.201335	6.23644e-08	-0.0159187	0.740338	-0.169467	0.00380704	0.379665	8.00402e-13	0.374192	2.82175e-20	0.381791	8.75848e-14	0.359203	1.87621e-11	0.179392	0.00129611	0.0112729	0.862623	0.173307	1.75251e-06	0.280831	2.13764e-14	0.0355162	0.30214	0.0472784	0.172529
ENSG00000035928.10	0.127083	0.0167019	-0.0269489	0.361338	-0.0519327	0.292358	-0.242107	2.22248e-06	0.151718	0.00631044	-0.3258	3.88264e-07	0.109734	0.000503389	0.0729028	0.0646856	0.137326	0.00435757	-0.219281	9.80737e-07	-0.191851	2.09022e-08	-0.192937	9.04355e-06	-0.265114	3.90242e-09	-0.162345	0.000410948	0.0328308	0.64248	-0.106738	0.00081461	-0.17288	1.6549e-08	-0.0694168	0.0230928	-0.0478355	0.117928
ENSG00000036054.8	0.0813782	0.112289	0.00595259	0.834393	-0.113147	0.016548	-0.0146057	0.768694	0.0532933	0.354142	0.0344728	0.580995	-0.0120839	0.691525	0.014383	0.705794	0.074611	0.110558	0.116853	0.00731052	0.0546039	0.103132	0.127893	0.00244042	0.073599	0.0937275	0.0789865	0.0779782	0.0624005	0.355516	-0.0104216	0.735534	-0.0105024	0.725228	0.0222717	0.450928	0.0334562	0.24742
ENSG00000036257.8	0.0779016	0.105113	-0.0522704	0.0510311	-0.0950272	0.0325598	-0.0508127	0.275962	-0.0384036	0.462001	-0.0819055	0.160411	0.0334804	0.242569	-0.00611235	0.8633	0.0631301	0.148117	-0.0187712	0.645666	-0.0509769	0.103885	-0.00985602	0.803347	-0.0415629	0.312309	0.00603116	0.885536	0.0634299	0.345016	-0.00969342	0.738738	-0.0638229	0.0214152	-0.0201932	0.472501	-0.0287753	0.298238
ENSG00000036448.5	0.12727	0.0577885	-0.104974	0.00329329	0.0829378	0.181197	-0.0061528	0.920449	0.0239371	0.707293	0.0209144	0.792251	0.074941	0.0513114	-0.0125629	0.801083	0.0506128	0.410226	-0.0137918	0.805308	-0.075333	0.0805417	-0.00969693	0.857497	-0.00609975	0.913653	0.0355718	0.542504	-0.0795548	0.270066	-0.120254	0.00159299	-0.0458384	0.237507	0.00392634	0.909644	-0.00724332	0.831984
ENSG00000036530.4	0.0791976	0.226756	0.0281929	0.441361	-0.0458883	0.460486	0.0370629	0.557312	0.0486524	0.43938	0.108027	0.176253	0.0623293	0.108127	-0.127915	0.0084928	0.122564	0.0401058	0.166485	0.00312863	0.0245072	0.569412	0.172938	0.00150294	0.188351	0.000881305	0.299154	1.87187e-07	-0.0866366	0.270664	0.00843963	0.825538	-0.0792017	0.0386445	0.023761	0.52591	0.0568376	0.122747
ENSG00000036549.8	0.0992455	0.0526998	0.00414656	0.8857	-0.0532712	0.266458	-0.105791	0.0349343	0.0325824	0.563187	-0.0971566	0.121693	0.0636491	0.0367563	0.0131649	0.730254	0.0846467	0.0695719	-0.0323783	0.461105	-0.0605209	0.0733348	-0.0167048	0.694871	-0.0556359	0.208299	-0.010854	0.809314	0.020899	0.767891	-0.0329707	0.292532	-0.0694135	0.0200178	-0.000380813	0.990088	0.0298352	0.321112
ENSG00000036672.11	-0.194331	0.00105896	0.106014	0.00121647	-0.0994792	0.0734856	0.558604	1.0438e-24	-0.137315	0.0159896	0.64772	1.09765e-20	-0.184204	9.13873e-08	-0.0800675	0.0732574	-0.285507	1.11967e-07	0.499442	2.66469e-24	0.482379	5.32548e-39	0.474618	1.87601e-23	0.46646	5.85738e-21	0.205233	0.000104349	0.0675824	0.358677	0.226764	3.73952e-11	0.414294	6.22577e-36	0.0934929	0.00458645	0.0571589	0.0819959
ENSG00000037042.8	-0.0134213	0.832879	0.0240861	0.482935	0.0661092	0.263452	-0.174899	0.00296174	-0.0338163	0.614717	-0.124986	0.0983304	0.0433612	0.239045	-0.0854986	0.0685376	0.0100408	0.862916	-0.0385355	0.469023	-0.101371	0.0136912	-0.0350558	0.495951	0.000839094	0.987508	0.0941169	0.0879701	-0.0726815	0.264051	-0.035086	0.333236	-0.089868	0.0150932	-0.0532175	0.107322	-0.0319037	0.32791
ENSG00000037241.3	-0.189544	0.0010384	-0.0386607	0.244694	0.0740433	0.177402	0.0294803	0.608692	-0.12215	0.0632865	-0.0269542	0.706511	-0.0961646	0.00589315	-0.0996737	0.0224642	-0.166449	0.00168797	0.0130804	0.794246	0.0500769	0.192558	-0.00595605	0.902533	0.0306069	0.546566	-0.0044345	0.930935	0.0324067	0.671407	0.0544144	0.131926	0.0584749	0.0863833	-0.0202838	0.5697	-0.0306304	0.380197
ENSG00000037280.11	0.0578062	0.369711	-0.0828609	0.0210738	-0.0365268	0.540761	-0.285285	3.69979e-06	-0.0481112	0.45057	-0.27436	0.000426606	0.129672	0.000750087	-0.0277051	0.564722	0.105989	0.0697081	-0.240863	1.04607e-05	-0.279755	3.20135e-11	-0.251874	1.85127e-06	-0.222823	5.37659e-05	-0.0634193	0.268588	-0.0689774	0.364479	-0.157232	3.24933e-05	-0.233838	5.17594e-10	0.0527116	0.150292	0.0264381	0.469642
ENSG00000037474.10	0.0742996	0.252018	0.0408402	0.252779	-0.0704965	0.244538	0.0114512	0.852557	-0.0155899	0.813093	0.0868264	0.267162	0.102527	0.00704751	-0.0238046	0.624331	0.0543423	0.358651	0.10348	0.0599578	0.0173979	0.681204	0.105244	0.0482192	0.0915458	0.0986798	0.0848864	0.137039	-0.120091	0.140396	0.0414743	0.277205	0.0326123	0.385372	0.0234959	0.518509	0.0161432	0.650768
ENSG00000037637.6	0.0230968	0.736865	0.00105835	0.977879	-0.0419506	0.508054	-0.0100085	0.879105	0.0966342	0.168051	-0.0186409	0.822546	0.0691005	0.0882887	-0.0556661	0.273749	0.0389611	0.534276	0.0636944	0.270791	-0.00324767	0.942032	0.0647085	0.247882	0.0612458	0.293369	0.0881636	0.138887	0.060557	0.451454	0.0468145	0.250709	-0.0229609	0.563934	-0.0367997	0.335714	0.0129254	0.732827
ENSG00000037749.7	0.0231434	0.674253	0.0153108	0.619421	-0.0881406	0.0843915	0.0872258	0.105708	-0.0056107	0.927428	0.161989	0.0157153	0.0184246	0.573974	-0.0355188	0.38893	0.00201656	0.967834	0.145386	0.00219026	0.0787502	0.03095	0.145863	0.00152705	0.129375	0.00673688	0.122825	0.0121076	-0.0208137	0.781652	0.016082	0.628597	0.0430852	0.183563	0.0525478	0.106305	0.0439261	0.166305
ENSG00000037757.9	0.0795574	0.200477	-0.01474	0.65901	-0.0654256	0.257276	-0.277885	1.84181e-06	-0.00880858	0.883115	-0.23087	0.0023604	0.0392174	0.276901	0.0616264	0.182721	0.129163	0.022974	-0.117308	0.0255988	-0.114663	0.00473352	-0.0923699	0.0691884	-0.110995	0.0361378	-0.0517133	0.342306	0.0266688	0.692596	-0.019295	0.59247	-0.128482	0.000403827	0.0404199	0.220589	0.0372948	0.255768
ENSG00000037897.12	-0.214531	0.000270523	0.0206805	0.527343	0.0719241	0.188129	0.277244	1.0096e-06	-0.204202	0.000805715	0.318544	7.65896e-06	-0.103803	0.00287669	-0.118401	0.00689535	-0.208688	9.77769e-05	0.262371	1.40322e-07	0.231704	1.24493e-09	0.244178	4.37601e-07	0.303888	1.10616e-09	0.202631	8.69231e-05	0.0447882	0.520921	0.115474	0.000988745	0.193659	1.25786e-08	0.0253425	0.455824	0.0157962	0.640376
ENSG00000037965.4	0.005636	0.931015	0.0486445	0.172961	-0.0733015	0.224539	0.141349	0.0216387	-0.0378453	0.53676	0.191033	0.0148008	-0.0585162	0.126882	-0.0857964	0.0757041	-0.0295589	0.619417	0.212402	0.000104568	0.113773	0.00700771	0.215141	4.8913e-05	0.244269	9.75367e-06	0.18772	0.000935403	-0.0196348	0.784782	0.0786693	0.0381419	0.0822648	0.0292254	0.038354	0.269288	0.0203182	0.555055
ENSG00000038002.4	-0.174793	0.00751595	0.0539253	0.128957	0.0324979	0.596633	0.144814	0.0178521	-0.0195319	0.756258	0.253652	0.0011066	-0.146109	0.000137496	-0.123451	0.0108537	-0.185247	0.00190873	0.265013	1.17276e-06	0.22671	7.62781e-08	0.259926	8.08775e-07	0.262893	1.67415e-06	0.185579	0.00114205	0.117464	0.139098	0.148136	8.98325e-05	0.150972	7.2866e-05	-0.00881952	0.801205	-0.0017324	0.96026
ENSG00000038210.9	-0.0617413	0.303008	0.000980059	0.976695	0.0641484	0.249688	0.164124	0.00490487	-0.0889123	0.139158	0.184834	0.0112329	-0.107342	0.00260763	0.0210021	0.639533	-0.104041	0.0567844	0.0870643	0.0918171	0.104153	0.00849089	0.0697335	0.163252	0.0783236	0.132741	-0.0341881	0.51786	-0.0190992	0.800356	0.117676	0.000935887	0.146891	2.57668e-05	0.0192286	0.584637	0.0159633	0.643352
ENSG00000038219.8	0.100886	0.0611378	-0.012766	0.675231	-0.0989072	0.0517511	-0.0407844	0.441142	0.112058	0.0553414	-0.0635192	0.341207	0.0754035	0.0197792	0.0404544	0.316555	0.061512	0.213114	-0.0393163	0.393725	-0.0286348	0.417697	-0.0264654	0.554076	-0.0874352	0.0618548	-0.050169	0.287467	-0.0215082	0.770517	-0.0520158	0.11496	-0.0286182	0.364708	0.0041169	0.898343	0.0174196	0.582652
ENSG00000038274.12	0.097296	0.0731488	-0.0538504	0.0720693	0.0126854	0.800954	-0.26049	5.459e-07	0.013728	0.814574	-0.242402	0.000258223	0.00509912	0.873123	0.0572277	0.155944	0.126874	0.0103072	-0.160156	0.000548346	-0.164057	3.24198e-06	-0.148177	0.000969214	-0.169907	0.000269937	-0.0683103	0.154109	0.0261842	0.73712	-0.0926307	0.00384434	-0.161947	2.30603e-07	-0.0386256	0.211368	-0.0377983	0.215946
ENSG00000038295.3	-0.0928634	0.124041	0.0301599	0.362492	-0.140588	0.0112955	0.229839	6.45944e-05	-0.0983927	0.0676069	0.427071	2.90284e-09	-0.153696	1.15548e-05	-0.128434	0.00410484	-0.136367	0.0129641	0.329648	4.8058e-11	0.232729	2.25696e-09	0.306655	2.72982e-10	0.33369	4.08867e-11	0.26508	3.49881e-07	0.0194106	0.765173	0.165512	2.8721e-06	0.173982	5.51243e-07	0.0645191	0.0615706	0.0502343	0.140777
ENSG00000038358.10	0.0291871	0.553536	-0.0295353	0.283087	0.0105409	0.819511	-0.114442	0.0172926	0.00923354	0.85686	-0.139841	0.0205125	0.114652	8.93165e-05	0.0641995	0.0830006	0.0493071	0.273223	-0.228092	5.25231e-08	-0.173207	7.32962e-08	-0.234689	7.10984e-09	-0.208943	8.55934e-07	-0.155456	0.00034104	-0.0215925	0.737625	-0.12033	3.87862e-05	-0.0894303	0.00190517	0.0251767	0.375865	0.011001	0.695611
ENSG00000038382.13	0.063947	0.282045	-0.0103829	0.756866	-0.0257606	0.648558	-0.0426072	0.460292	0.058591	0.361164	-0.159134	0.02935	0.0601968	0.089077	0.102382	0.0216319	0.075643	0.163625	-0.175913	0.000568432	-0.101371	0.00891326	-0.158466	0.0013689	-0.214119	3.24278e-05	-0.17412	0.000933524	-0.0423131	0.59271	-0.0618892	0.0861862	-0.0648805	0.061517	-0.0246541	0.475405	-0.00119792	0.971861
ENSG00000038427.11	-0.0755218	0.2517	0.13725	0.000167599	0.0306496	0.620218	0.396601	2.41092e-10	-0.125715	0.0544828	0.362192	4.93509e-06	-0.199199	2.49524e-07	0.0576903	0.244276	-0.0945859	0.115688	0.320539	1.02646e-08	0.349207	1.89802e-16	0.319599	3.76423e-09	0.289837	2.82479e-07	0.0854389	0.141454	0.014409	0.801479	0.193148	5.16201e-07	0.278381	2.22209e-13	0.0688597	0.0681164	0.0554222	0.141912
ENSG00000038532.10	0.118757	0.0641313	-0.0779582	0.0254195	-0.0930119	0.107742	-0.115711	0.0574823	0.0138846	0.824301	-0.114013	0.130572	0.139817	0.000156297	0.00573438	0.900556	0.113728	0.0416581	-0.118603	0.0251329	-0.127213	0.00179032	-0.0961013	0.061297	-0.136464	0.0104592	-0.0278781	0.607342	0.0770957	0.360993	-0.103123	0.00540207	-0.14706	4.32303e-05	0.011207	0.768332	-0.0119529	0.748501
ENSG00000038945.10	-0.165974	0.00824673	0.146013	3.15066e-05	-0.0537725	0.360052	0.571991	1.76821e-22	-0.0918849	0.129825	0.679318	3.44955e-20	-0.238159	9.96342e-11	-0.0978055	0.0393696	-0.246507	1.53459e-05	0.574884	6.11867e-29	0.502797	5.81098e-38	0.550738	2.47074e-28	0.561163	5.87655e-27	0.307881	2.13154e-08	0.0828993	0.270385	0.23255	4.18553e-10	0.411718	1.8368e-31	0.0959955	0.00649383	0.0858643	0.0156373
ENSG00000039123.11	-0.0500555	0.406206	9.75445e-05	0.997675	0.0260917	0.648606	0.139677	0.0165824	-0.0231099	0.695725	0.255062	0.000496735	-0.0413544	0.250795	-0.0855547	0.0591023	-0.0421054	0.445982	0.303041	3.4678e-09	0.207257	1.49998e-07	0.283319	1.1771e-08	0.279531	6.98122e-08	0.24269	5.19687e-06	0.0163008	0.830041	0.0536328	0.133817	0.0920046	0.00949471	0.0181631	0.596033	0.0499347	0.136288
ENSG00000039139.9	-0.114312	0.0906792	0.120293	0.00125636	-0.00503053	0.93598	0.214229	0.000928491	-0.122678	0.0583788	0.121125	0.137835	-0.119631	0.00252892	0.0195715	0.696826	-0.103643	0.0927415	0.133592	0.0200355	0.182465	3.6005e-05	0.141522	0.0108831	0.118181	0.0409622	-0.0187779	0.751371	-0.0895136	0.217515	0.14683	0.000220455	0.160217	4.20019e-05	0.0622674	0.100613	0.0378277	0.311901
ENSG00000039319.12	0.0711309	0.164353	-0.0115802	0.687222	-0.0437676	0.358452	-0.135576	0.00656145	0.0453554	0.442081	-0.174226	0.00544903	0.0770182	0.0120891	0.0684403	0.0721682	0.0852853	0.0670252	-0.155758	0.000338764	-0.117234	0.000480888	-0.138309	0.00104346	-0.178578	4.78107e-05	-0.119029	0.00767388	-0.0550273	0.432231	-0.04378	0.161741	-0.0985244	0.000935491	0.009008	0.769284	0.0309885	0.301432
ENSG00000039523.13	-0.0339636	0.514817	0.00598362	0.835537	-0.138114	0.00426355	-0.0391828	0.434513	-0.0986728	0.0419685	0.0268843	0.674631	0.0465961	0.129804	-0.0194449	0.618724	-0.00654764	0.891849	0.0406735	0.357089	0.00136172	0.968152	0.0296366	0.488222	0.0584218	0.192934	0.0756662	0.0975219	-0.0300103	0.665299	-0.0345071	0.266058	-0.00526702	0.862229	0.0458293	0.126186	0.0159884	0.58869
ENSG00000039537.9	0.0284058	0.610378	-0.0454484	0.124864	0.104586	0.0431814	-0.245461	1.45912e-06	0.108461	0.0437809	-0.502059	1.11577e-14	0.0319507	0.318148	0.147398	0.00033881	0.0679075	0.183066	-0.454383	5.82295e-24	-0.280326	1.9579e-15	-0.438577	6.10455e-24	-0.446362	7.78552e-23	-0.410352	4.74919e-18	-0.0686281	0.235882	-0.115595	0.000229905	-0.164015	3.56945e-07	-0.036625	0.199698	-0.0704713	0.0128976
ENSG00000039560.9	-0.0883635	0.155691	0.0575885	0.0932	0.0372283	0.520917	0.222978	0.000157627	-0.0633144	0.274844	0.355619	1.8002e-06	-0.102832	0.00487408	-0.0764476	0.0986705	-0.134977	0.0170886	0.240396	4.93503e-06	0.188543	3.24646e-06	0.231651	5.35077e-06	0.255659	1.32866e-06	0.165402	0.00248447	0.0262011	0.714719	0.129757	0.000361533	0.174213	1.30319e-06	0.0695043	0.0508039	0.0289576	0.406126
ENSG00000039650.5	-0.072618	0.0878396	0.00479026	0.841688	0.0468594	0.237715	-0.0184044	0.661808	-0.0120802	0.787605	-0.0246749	0.638122	0.0137935	0.585621	0.0157608	0.620773	-0.0360764	0.352154	-0.068944	0.062292	-0.0240274	0.395332	-0.074294	0.0383572	-0.0667383	0.0718709	-0.0677792	0.0729663	-0.0895031	0.125228	-0.0558168	0.0297712	-0.00614469	0.80624	0.0278927	0.267908	0.00518194	0.834467
ENSG00000039987.2	-0.130153	0.0296306	0.0452592	0.179468	-0.0515688	0.361452	0.0275388	0.641236	0.00497905	0.935776	-0.00703849	0.924039	-0.0243813	0.496298	-0.088101	0.0501315	-0.0736071	0.176565	0.070784	0.173557	0.0113478	0.775867	0.0680428	0.177328	0.0561552	0.284475	0.043774	0.411245	-0.0143654	0.853871	0.0458767	0.211224	0.0102668	0.770856	0.0368184	0.298768	0.0315253	0.370655
ENSG00000040199.14	0.124053	0.0317396	0.00560576	0.861854	-0.0717022	0.190844	-0.214476	0.000114431	0.0379212	0.545392	-0.329692	3.02427e-06	0.109992	0.00126765	0.0969833	0.0250393	0.120046	0.0230859	-0.325297	2.04619e-11	-0.234325	3.55474e-10	-0.307764	6.20651e-11	-0.343154	2.80448e-12	-0.250153	6.80759e-07	-0.0447424	0.548917	-0.0382787	0.267904	-0.169252	4.57522e-07	-0.00971731	0.764168	0.00551212	0.863611
ENSG00000040275.12	-0.0349865	0.578199	0.0533935	0.12609	0.0399553	0.498116	0.0673369	0.262227	0.0583399	0.3727	0.0463765	0.541752	-0.0522233	0.160822	0.0028381	0.951873	-0.0566216	0.321808	0.0519632	0.331866	0.0538725	0.193019	0.0527065	0.309107	0.036347	0.501151	0.00437641	0.937092	0.0254931	0.74064	0.112721	0.0024028	0.0655795	0.0742553	0.00404266	0.910879	-0.0179999	0.612303
ENSG00000040341.13	0.207679	7.27245e-05	-0.0497074	0.0895954	-0.0826013	0.0916491	-0.42292	9.23806e-18	0.120774	0.0220822	-0.38172	1.7313e-09	0.193442	4.11511e-10	-0.0184874	0.634548	0.236033	6.77503e-07	-0.192193	1.37005e-05	-0.279882	5.22428e-17	-0.164474	0.000122439	-0.175437	9.18973e-05	0.0316953	0.487432	0.0903483	0.144305	-0.119651	0.00012569	-0.274129	1.5299e-20	-0.0734397	0.0130828	-0.053049	0.0759462
ENSG00000040487.8	-0.00273739	0.958863	-0.00167348	0.954626	-0.0132281	0.792174	-0.0513681	0.313143	-0.0238863	0.635364	-0.0573459	0.375916	0.0285392	0.365913	-0.0637258	0.107897	-0.0261102	0.589987	-0.0266328	0.557665	-0.0268353	0.439727	-0.0307453	0.484643	0.0136706	0.7651	0.0336527	0.474733	-0.0489942	0.462152	-0.00747487	0.813352	-0.0259096	0.400004	-0.0182002	0.549796	-0.00801772	0.7891
ENSG00000040531.10	-0.0213326	0.723337	-0.0262815	0.433793	0.0614321	0.27004	-0.0640542	0.262744	-0.0993781	0.10269	-0.0712461	0.33568	0.0645033	0.0678933	-0.0304299	0.49933	0.00091498	0.986779	-0.0386157	0.459092	-0.0309211	0.438533	-0.0327794	0.516195	-0.0344903	0.507882	0.00872546	0.870466	-0.0688603	0.288873	0.0285029	0.415537	-0.0465349	0.191222	0.0206414	0.542859	0.000953948	0.976906
ENSG00000040608.9	-0.04747	0.4242	0.0355254	0.288121	-0.105181	0.0523282	0.173834	0.00264776	-0.0943327	0.123035	0.323465	6.66815e-06	-0.0515418	0.144271	-0.0734655	0.0961193	-0.0920483	0.087653	0.276618	3.48525e-08	0.177127	4.94619e-06	0.252264	2.15933e-07	0.29127	7.33304e-09	0.212482	3.77904e-05	0.027991	0.707327	0.0592124	0.0974388	0.144681	2.4682e-05	0.0661764	0.0593583	0.0528189	0.1303
ENSG00000040633.8	0.0466313	0.487502	-0.0108206	0.771082	0.036687	0.560197	-0.174865	0.0061668	-0.0322769	0.626284	-0.256808	0.00154809	0.0553919	0.161301	0.0385429	0.445321	0.0612952	0.317742	-0.213012	0.000196879	-0.192066	1.0933e-05	-0.205425	0.000207479	-0.155828	0.00686186	-0.121843	0.0412073	-0.124267	0.101325	0.0425765	0.281424	-0.10243	0.00872116	-0.0492632	0.189462	-0.0120415	0.747324
ENSG00000040933.11	0.103575	0.0848047	-0.00057235	0.986524	-0.0986419	0.0807265	0.0324445	0.581017	0.00321581	0.96006	0.103101	0.161558	-0.00384674	0.914887	0.0539522	0.235043	0.0470028	0.392386	0.0155697	0.764144	0.00311149	0.937789	0.0192647	0.702065	-0.0132667	0.800071	-0.0146836	0.782496	0.0780079	0.353413	-0.0390725	0.289764	0.0124642	0.723723	0.0350569	0.337532	0.0234379	0.50945
ENSG00000041353.5	-0.0617384	0.350714	0.10927	0.00294427	-0.00836117	0.892533	0.338341	7.48075e-08	-0.115532	0.086153	0.417323	1.44775e-07	-0.192079	8.24751e-07	0.0332228	0.499845	-0.0769954	0.202732	0.269664	1.36772e-06	0.281573	4.66898e-11	0.276014	3.22416e-07	0.258388	4.57462e-06	0.127506	0.0286289	-0.00707152	0.923236	0.130176	0.000883644	0.228325	2.28982e-09	0.0473852	0.212399	0.0255673	0.498028
ENSG00000041357.11	-0.12976	0.0213074	0.063084	0.0472718	0.0769374	0.15294	0.240143	1.47455e-05	-0.126421	0.0399165	0.349124	4.2552e-07	-0.124483	0.000219015	-0.0916076	0.0303816	-0.162255	0.0015371	0.287934	1.90388e-09	0.25372	4.11181e-12	0.272359	4.7291e-09	0.316831	6.29755e-11	0.191884	0.00010529	0.00821109	0.910684	0.109981	0.0014719	0.197211	2.05683e-09	0.0262668	0.426914	0.0241631	0.464853
ENSG00000041515.11	0.158084	0.0212074	0.0164762	0.662106	-0.102448	0.107055	-0.155126	0.0173612	0.109117	0.0813357	-0.167745	0.0431592	0.151297	0.00015342	0.0084323	0.869558	0.11149	0.0763241	0.0177016	0.760216	-0.0311581	0.486805	0.0408806	0.466414	-0.0370992	0.526351	0.0374183	0.532747	0.121818	0.0891778	-0.0672771	0.0928652	-0.0937128	0.0184261	0.0110332	0.776345	0.0310774	0.417144
ENSG00000041802.6	-0.0754376	0.251961	0.00918132	0.798775	-0.113457	0.0629525	0.199746	0.00127216	-0.117391	0.0432001	0.345028	1.10739e-05	0.00750191	0.844692	-0.0971988	0.046724	-0.110708	0.066134	0.299965	4.0718e-08	0.220529	2.33996e-07	0.297764	1.78346e-08	0.309085	2.02254e-08	0.242674	1.93904e-05	-0.0107182	0.895459	0.0174449	0.650074	0.168009	1.00978e-05	0.0292007	0.420636	0.000456617	0.989974
ENSG00000041880.10	0.0242897	0.707571	-0.0530683	0.132203	0.0166123	0.782774	-0.16383	0.00723453	0.051639	0.395518	-0.286258	0.000221074	0.156255	3.19171e-05	-0.0442714	0.363356	0.0747173	0.207058	-0.16949	0.00193738	-0.15484	0.000242765	-0.161422	0.00227427	-0.195105	0.000371577	-0.0933957	0.0990918	0.0962139	0.263161	-0.0474583	0.206484	-0.139461	0.000177257	-0.00447458	0.900297	-0.0115242	0.743358
ENSG00000041982.10	-0.253378	1.97506e-05	0.139619	2.38661e-05	0.0476731	0.392682	0.440343	3.17562e-15	-0.103871	0.0869274	0.495058	3.73469e-12	-0.212663	1.05134e-09	-0.0616712	0.169011	-0.2968	4.22748e-08	0.360383	8.47817e-13	0.356905	5.22785e-21	0.321178	4.99719e-11	0.338939	3.09748e-11	0.100516	0.0567208	0.115178	0.0865933	0.246349	1.05243e-12	0.344368	6.04874e-25	0.0608014	0.0678879	0.054733	0.0978295
ENSG00000041988.11	-0.0129059	0.799157	-0.0272147	0.337673	0.115045	0.0154229	-0.168396	0.000707625	0.0176049	0.757497	-0.236398	0.000145412	0.0398638	0.185583	-0.0232687	0.542334	0.0247997	0.590842	-0.165655	0.000140789	-0.136954	3.65578e-05	-0.165287	8.93016e-05	-0.142142	0.00121612	-0.0582148	0.194017	-0.102091	0.172212	-0.0932032	0.00233696	-0.121769	3.46861e-05	-0.0503316	0.0970931	-0.035803	0.226556
ENSG00000042062.7	-0.160543	0.00801907	0.0795195	0.0178231	-0.00853883	0.881162	0.420353	4.33875e-14	-0.00954677	0.868307	0.459894	1.41221e-10	-0.133224	0.000213435	0.0154957	0.73203	-0.18045	0.00103827	0.289796	1.46253e-08	0.288506	1.2003e-13	0.264663	9.33898e-08	0.28568	2.75258e-08	0.112983	0.0344751	0.0595169	0.375633	0.101455	0.00418406	0.290711	2.80539e-17	0.0891942	0.00657943	0.0794449	0.0138738
ENSG00000042088.9	0.123942	0.0648379	0.0544951	0.148545	0.016172	0.796502	-0.0243197	0.708924	0.0537153	0.431412	-0.0228043	0.78144	0.0551764	0.168084	0.0830156	0.0966286	0.108091	0.0780671	-0.0463706	0.42068	-0.0770962	0.0807766	-0.0406284	0.466387	-0.0483861	0.406066	-0.00412836	0.94449	0.0365754	0.64522	0.118991	0.00313427	-0.032201	0.414382	-0.021087	0.588983	0.0178241	0.648452
ENSG00000042286.10	0.0894353	0.151576	0.00224712	0.948447	-0.0419996	0.479554	-0.144875	0.0149298	0.0255918	0.688735	-0.121022	0.110824	0.0587933	0.112894	-0.146508	0.00152341	0.0934227	0.101016	0.0589572	0.26491	-0.0918008	0.0217664	0.0704778	0.167898	0.0875367	0.100883	0.189577	0.000500338	0.024068	0.752257	-0.000203686	0.995588	-0.124649	0.000562548	-0.0761156	0.0230198	-0.040029	0.230129
ENSG00000042317.12	0.0756246	0.209983	-0.0582837	0.0807258	0.122152	0.0299549	-0.201057	0.000501314	-0.0158858	0.792671	-0.307031	2.80135e-05	0.0882114	0.0133391	0.0391497	0.387929	0.111675	0.042575	-0.201913	7.57986e-05	-0.192717	8.51709e-07	-0.200843	4.77936e-05	-0.226104	1.10486e-05	-0.124754	0.0186825	-0.124173	0.0696872	-0.120866	0.000672299	-0.172312	7.47386e-07	-0.0865994	0.0124134	-0.0678791	0.0461106
ENSG00000042429.6	0.0572912	0.33924	-0.0355488	0.285519	0.0483888	0.392518	-0.246526	1.89839e-05	0.0423804	0.465802	-0.324613	9.47234e-06	0.0895988	0.0115215	0.197033	1.02697e-05	0.145037	0.00766288	-0.323155	1.75499e-10	-0.198567	3.84863e-07	-0.30691	4.0492e-10	-0.293808	9.86545e-09	-0.250935	1.81025e-06	-0.0248835	0.734376	-0.0493916	0.166168	-0.137247	7.82094e-05	-0.0264105	0.450083	-0.0143699	0.673378
ENSG00000042445.9	-0.0318535	0.635363	0.0450951	0.229604	0.00814256	0.896715	0.133788	0.0389287	0.0506382	0.462921	0.23319	0.00413756	0.108606	0.0063171	-0.162436	0.00105187	-0.0204027	0.738533	0.249108	1.3033e-05	0.101155	0.0218131	0.245009	9.87618e-06	0.230139	6.28459e-05	0.235744	6.40189e-05	0.179251	0.0252948	0.0265738	0.504578	0.0357252	0.36188	0.0397711	0.309776	0.0830953	0.0299564
ENSG00000042493.11	-0.190786	0.00146283	0.0762973	0.0219613	0.112897	0.041927	0.323551	1.74618e-08	-0.129347	0.0315682	0.364457	4.33168e-07	-0.175624	6.84803e-07	-0.012978	0.774149	-0.193317	0.000402392	0.278778	4.01705e-08	0.308806	1.62408e-15	0.268573	4.55643e-08	0.277098	6.62031e-08	0.0905383	0.0868853	-0.0135855	0.872445	0.118887	0.00081648	0.262798	2.81113e-14	0.0573503	0.102442	0.0340382	0.324446
ENSG00000042753.7	-0.135508	0.00764492	0.041497	0.14931	0.160893	0.000783912	0.214508	2.02784e-05	-0.0782379	0.148805	0.23527	0.000187343	-0.11775	0.000110999	-0.0766956	0.0449426	-0.156775	0.000726977	0.178117	4.25287e-05	0.175268	1.41157e-07	0.163442	0.000108193	0.19669	8.29884e-06	0.106335	0.0173893	-0.0199702	0.796696	0.1077	0.000591739	0.156317	1.25631e-07	0.0146746	0.632751	0.0189394	0.532792
ENSG00000042781.8	0.064246	0.323623	-0.0790815	0.0304748	-0.0367957	0.548813	-0.00335809	0.957706	0.00220019	0.974007	-0.0189204	0.811639	0.0556708	0.154519	-0.0641799	0.182769	0.056451	0.340174	0.0642796	0.244405	-0.022675	0.595061	0.0781957	0.143539	0.0512824	0.357244	0.133014	0.0188342	-0.0496116	0.523038	-0.0327689	0.40599	-0.0757101	0.0454189	0.0293693	0.453066	-0.0105792	0.78377
ENSG00000042832.7	-0.0214989	0.755214	-0.00775721	0.836994	-0.0636995	0.319767	-0.0208681	0.748595	0.108447	0.0768124	-0.0472138	0.567406	0.0340374	0.399904	-0.025964	0.611912	0.00718551	0.908945	-0.00750448	0.897408	0.00687997	0.87853	0.0114486	0.838694	0.013466	0.818216	0.0545963	0.365452	-0.0728975	0.310611	0.0168553	0.674608	-0.0418236	0.297	0.0731994	0.0549537	0.0300235	0.423373
ENSG00000042980.8	-0.0982983	0.123578	0.14669	3.98256e-05	0.0653914	0.268468	0.393662	7.57751e-11	0.00475913	0.936972	0.451029	2.38568e-09	-0.201295	1.12774e-07	-0.0123418	0.794848	-0.130436	0.0247627	0.39383	1.00822e-13	0.328246	1.18568e-15	0.369227	5.78834e-13	0.36468	9.10939e-12	0.167625	0.00242413	0.0382253	0.567389	0.151221	7.09538e-05	0.294663	6.55461e-16	0.0956698	0.00747242	0.0367118	0.304917
ENSG00000043093.9	0.029292	0.540421	0.00458971	0.863886	-0.0691407	0.114323	0.127211	0.00610751	0.0204036	0.702152	0.135611	0.0197668	-0.0101056	0.722939	-0.0296692	0.402289	0.0192473	0.657433	0.184745	4.49078e-06	0.110375	0.000402288	0.190055	1.10653e-06	0.150055	0.000214518	0.130719	0.00148536	0.0112145	0.859768	0.0372945	0.19485	0.0361978	0.191976	0.0215827	0.433897	0.016941	0.531262
ENSG00000043143.16	0.0594209	0.376467	-0.0738527	0.0456208	-0.0947052	0.128487	-0.10255	0.107219	0.00648433	0.924551	-0.134596	0.0962232	0.0505089	0.201813	0.0276051	0.57944	0.0506608	0.407358	-0.191135	0.000775906	-0.18224	3.0187e-05	-0.201951	0.000233914	-0.15962	0.00551328	-0.097535	0.100221	-0.108824	0.177992	-0.0936109	0.0173739	-0.0944205	0.0158607	-0.00170438	0.963354	-0.0323848	0.380207
ENSG00000043462.7	-0.0695613	0.264849	0.087562	0.0123139	0.0559492	0.331519	0.458832	6.82894e-15	-0.0518368	0.395063	0.611632	8.60178e-17	-0.23053	2.65331e-10	0.00447555	0.923637	-0.102939	0.070384	0.416619	1.066e-15	0.361673	1.13895e-19	0.397697	2.81407e-15	0.416587	2.21343e-15	0.224043	3.63302e-05	0.00349318	0.96161	0.177424	1.93104e-06	0.30658	4.43988e-18	0.0987046	0.00487304	0.0505413	0.152088
ENSG00000043514.11	0.0412752	0.524728	-0.00364721	0.91948	0.0415052	0.491721	0.0407731	0.516092	0.0344287	0.595235	-0.00361883	0.963654	-0.0423895	0.27172	0.0684145	0.160625	0.00793935	0.89391	-0.0281028	0.611863	0.00123101	0.977028	-0.0277262	0.605599	-0.0311543	0.57838	-0.052239	0.358944	-0.0292048	0.697452	0.00020735	0.995788	0.0173025	0.647467	-0.0659657	0.0790781	-0.0369298	0.317204
ENSG00000043591.4	0.212532	0.000736106	-0.124947	0.000268128	-0.0845882	0.143513	-0.37639	1.51089e-10	0.144085	0.0175625	-0.385726	2.91475e-07	0.129898	0.000429245	0.0785328	0.094041	0.259139	6.30658e-06	-0.263705	5.14195e-07	-0.265513	4.35497e-11	-0.235488	3.75162e-06	-0.269719	3.45535e-07	-0.123284	0.02412	0.0634028	0.369669	-0.183385	4.88582e-07	-0.251501	2.69574e-12	-0.0440555	0.211906	-0.0453576	0.190499
ENSG00000044090.4	0.0357076	0.534654	-0.0415282	0.190068	0.056561	0.293522	-0.292793	8.64036e-08	0.0876538	0.127872	-0.469589	1.17166e-11	0.0976138	0.00379791	0.0934264	0.0311161	0.0767221	0.145748	-0.400173	1.08667e-16	-0.276178	1.48384e-13	-0.379674	4.4691e-16	-0.436178	2.68053e-19	-0.337482	2.14102e-11	0.0213066	0.757901	-0.126737	0.000176336	-0.201104	1.84076e-09	-0.0417988	0.203816	-0.063605	0.0494697
ENSG00000044115.16	-0.0527558	0.408209	0.0622283	0.0860313	-0.0904097	0.137985	0.281065	4.99605e-06	-0.028067	0.67323	0.394045	2.76004e-07	-0.0190715	0.619743	-0.136835	0.00435341	-0.129572	0.0252408	0.449823	3.89466e-17	0.312627	3.09997e-14	0.439356	2.20468e-17	0.40534	7.87442e-14	0.296594	1.02123e-07	0.231894	0.00377551	0.130389	0.000663827	0.224102	1.21913e-09	0.035292	0.350066	0.0492669	0.186209
ENSG00000044446.7	0.253769	8.45294e-06	-0.0716695	0.0220139	-0.016522	0.754295	-0.604275	5.60976e-32	0.154483	0.0067429	-0.649882	3.44984e-23	0.273276	8.73179e-17	0.0623847	0.143604	0.318554	7.00461e-10	-0.475472	9.10895e-25	-0.482331	7.90089e-43	-0.442621	5.55324e-23	-0.461529	4.47086e-23	-0.188766	0.000140719	0.08205	0.229199	-0.236999	3.14355e-13	-0.423709	1.82685e-41	-0.125762	5.6009e-05	-0.0720977	0.0219062
ENSG00000044459.10	-0.0446267	0.450105	0.0252579	0.442026	-0.0222397	0.688497	0.103534	0.0696914	0.0345957	0.503207	0.051517	0.474694	-0.0865572	0.0129923	0.078783	0.0732994	-0.0324166	0.548367	-0.0399987	0.427071	0.039675	0.303823	-0.0453637	0.352347	-0.0563335	0.26692	-0.118064	0.0227607	0.129571	0.0758095	0.00935118	0.790193	0.0607315	0.0772794	-0.0327784	0.335335	-0.0356295	0.28829
ENSG00000044524.6	-0.0313754	0.606611	0.035471	0.300739	-0.0643309	0.264068	0.041456	0.484737	-0.166416	0.00731472	0.0520705	0.486653	-0.0114487	0.7531	-0.00331803	0.941821	-0.0442896	0.424699	0.0293258	0.575645	0.0390039	0.329987	0.0314659	0.535401	0.0124324	0.81484	0.0143286	0.789879	0.124479	0.136046	0.0368728	0.30858	0.0456272	0.197488	-0.0143322	0.68558	-0.0037683	0.913948
ENSG00000044574.7	-0.197337	0.00127059	0.0264259	0.431963	0.0695379	0.221903	0.392603	1.03401e-11	-0.149005	0.0153779	0.438893	2.22599e-09	-0.149828	3.17011e-05	-0.0815216	0.075807	-0.249678	8.39227e-06	0.292293	1.2324e-08	0.3201	8.26298e-16	0.270681	5.28086e-08	0.301474	5.99019e-09	0.113434	0.0340729	0.107601	0.113719	0.137236	0.000122373	0.300984	1.42407e-17	-0.00405719	0.905798	-0.0270568	0.429175
ENSG00000046604.8	0.120573	0.0327877	-0.0661591	0.035473	-0.0664801	0.214145	-0.28426	1.78297e-07	0.0703542	0.218736	-0.309477	6.20321e-06	0.12999	0.000104192	0.0215276	0.609783	0.143429	0.00507994	-0.261473	4.79043e-08	-0.270841	1.56958e-13	-0.252713	5.18127e-08	-0.252096	1.78979e-07	-0.100111	0.044026	-0.00154054	0.981886	-0.106918	0.00162907	-0.227753	2.76773e-12	-0.0332974	0.306585	-0.0133076	0.67963
ENSG00000046647.9	-0.0612417	0.330582	0.0154826	0.653858	0.0432793	0.455933	0.1962	0.00106862	-0.122247	0.053803	0.216853	0.00412086	-0.10978	0.00289014	0.000297217	0.994913	-0.0526937	0.358316	0.159759	0.00265721	0.152021	0.000210603	0.14976	0.0036448	0.14451	0.0071613	0.0860647	0.118923	-0.0595659	0.4454	0.084257	0.0226093	0.100004	0.00613494	0.0516657	0.139217	0.0689473	0.0446198
ENSG00000046651.10	-0.0719568	0.253552	-0.0380013	0.2789	0.0839217	0.153759	-0.0236558	0.698268	-0.0836345	0.189733	0.0216524	0.779694	-0.131532	0.000390581	0.0840382	0.0779044	-0.0588429	0.310694	-0.12506	0.0198435	-0.0340829	0.412217	-0.124775	0.0164132	-0.10368	0.056859	-0.142143	0.0105329	-0.0284703	0.722337	-0.0195254	0.60355	0.028888	0.432971	0.0142669	0.689286	0.0318616	0.366083
ENSG00000046653.10	0.0973297	0.089279	-0.0671702	0.0376797	-0.088049	0.0994124	-0.240319	1.82315e-05	-0.109534	0.0565095	-0.273472	9.87023e-05	0.00142981	0.966781	0.0724932	0.0908914	0.0975567	0.0621581	-0.227202	3.39905e-06	-0.201528	7.30422e-08	-0.216628	4.81807e-06	-0.223309	5.94263e-06	-0.146461	0.0038814	-0.0208263	0.756674	-0.0265901	0.443464	-0.144925	1.57665e-05	-0.00945973	0.776702	-0.0645165	0.0479247
ENSG00000046889.14	0.134428	0.0153497	-0.106342	0.00061626	-0.107401	0.0376005	-0.231705	1.43169e-05	0.0744101	0.217908	-0.27519	4.48577e-05	0.117187	0.000421965	-0.0102739	0.803819	0.122242	0.0152316	-0.179709	0.000136141	-0.208383	7.46642e-09	-0.160618	0.000436688	-0.209052	1.11668e-05	-0.0557109	0.251681	-0.0508881	0.54512	-0.140695	2.63426e-05	-0.188344	4.00603e-09	-0.0141391	0.663914	0.0122673	0.702322
ENSG00000047056.10	-0.0184034	0.779453	0.00931506	0.800907	-0.114872	0.0609038	0.122238	0.0540015	-0.0215507	0.754974	0.158507	0.0483836	-0.0618101	0.116011	-0.0536535	0.276591	-0.0780784	0.191549	0.161359	0.00454185	0.115217	0.00740519	0.14983	0.00662698	0.109367	0.0555845	0.0682076	0.24257	0.0221337	0.781938	0.0198923	0.617637	0.0831446	0.0300451	0.0397413	0.313076	0.0686551	0.0746522
ENSG00000047188.11	0.0116322	0.827062	-0.00501736	0.867166	-0.0903807	0.0703026	0.0657278	0.206381	-0.0292798	0.615481	0.124212	0.0576824	0.0165016	0.603364	-0.0060998	0.878464	-0.00623628	0.897616	0.100032	0.0292597	0.0681661	0.0526342	0.0956044	0.0315566	0.0772513	0.0940332	0.0538404	0.252614	-0.0827142	0.242581	0.00296406	0.92714	0.0529766	0.0891727	0.0195066	0.538883	0.0369667	0.232952
ENSG00000047230.10	-0.084314	0.156648	-0.0325103	0.326295	-0.0393184	0.479813	-0.120491	0.0370787	-0.0501972	0.408142	-0.142746	0.0504332	-0.0540615	0.126787	0.046322	0.300488	-0.0323825	0.550872	-0.148914	0.00357936	-0.0872744	0.0271699	-0.146306	0.00314247	-0.165648	0.00137645	-0.128831	0.0149515	0.163661	0.0275863	0.0138566	0.699701	-0.0417811	0.232705	-0.0426545	0.201312	-0.0413203	0.216449
ENSG00000047249.12	0.0118457	0.854531	-0.0499762	0.168921	0.0798498	0.188746	-0.0207367	0.742218	-0.0144765	0.835747	-0.00766698	0.92318	0.00992909	0.795609	-0.0689939	0.151204	-0.00429653	0.941794	0.118783	0.0322199	0.0463397	0.270439	0.125208	0.0198164	0.113422	0.0421441	0.148988	0.00870496	0.131016	0.0752053	-0.0677769	0.0839122	-0.0104722	0.780242	-0.0414426	0.261089	0.0170914	0.642459
ENSG00000047315.10	0.0892297	0.0780404	0.00128843	0.96401	-0.086322	0.0685784	0.0343653	0.491088	0.00849961	0.881787	0.128353	0.0399652	0.0216382	0.473037	0.0160974	0.672286	0.0595875	0.196438	0.137818	0.00156073	0.0884681	0.00802496	0.148382	0.000437201	0.0940087	0.0325977	0.075723	0.0905019	0.0547246	0.435659	0.0306097	0.323247	0.0298081	0.314595	0.0139751	0.641592	0.00455522	1
ENSG00000047346.8	0.117989	0.0367399	-0.0933946	0.00259571	0.0117726	0.819144	-0.124912	0.0192319	0.180867	0.00111749	-0.140613	0.0369751	0.0380974	0.249742	-0.0142597	0.731528	0.10783	0.0352131	-0.0643539	0.172406	-0.0955589	0.00888611	-0.0536714	0.239613	-0.0989452	0.0373957	-0.00943409	0.846097	-0.0127324	0.847816	-0.0954023	0.00391211	-0.127805	8.5013e-05	-0.0157166	0.614077	-0.0138496	0.650931
ENSG00000047365.7	-0.0545012	0.375719	0.0739868	0.0301734	-0.068465	0.226286	0.23567	6.80117e-05	-0.0745906	0.222758	0.395266	8.38303e-08	-0.112353	0.00191877	0.0224495	0.624462	-0.0785469	0.160542	0.227422	1.2968e-05	0.209809	1.64145e-07	0.208511	3.64131e-05	0.204014	0.000103464	0.0776539	0.149245	-0.0106645	0.881512	0.132264	0.000332868	0.193467	5.07818e-08	0.0877322	0.0129738	0.0696822	0.046122
ENSG00000047410.9	0.0316842	0.576025	0.0857922	0.00717456	-0.0698182	0.194788	0.103017	0.0606528	0.0389928	0.531422	0.0780784	0.260373	-0.00441562	0.897279	0.0721626	0.0899436	0.00243983	0.96256	0.0750518	0.120243	0.108659	0.00338638	0.0837001	0.0739043	0.0341924	0.485646	-0.0298982	0.547212	-0.0508422	0.451319	0.0267859	0.433457	0.092863	0.00483712	0.0190766	0.569698	0.0398527	0.226322
ENSG00000047457.9	-0.0635624	0.307744	0.057185	0.0945845	-0.08017	0.162918	0.389213	2.37795e-11	-0.0888239	0.112716	0.60482	1.36445e-16	-0.240183	2.96563e-11	0.0354206	0.447871	-0.103346	0.0694854	0.425424	2.42829e-16	0.372143	6.34744e-21	0.407282	5.07345e-16	0.466055	4.18112e-19	0.302239	3.29516e-08	-0.0220984	0.778123	0.116232	0.00129611	0.317776	4.82254e-19	0.0264389	0.442168	0.0515437	0.127263
ENSG00000047578.8	0.0137376	0.824415	0.00356815	0.919393	-0.170443	0.00382884	0.0799601	0.190009	-0.0184002	0.773057	0.12144	0.113652	-0.00560591	0.88083	-0.0157729	0.735972	-0.00430233	0.939893	0.129574	0.0156854	0.0646255	0.1152	0.137488	0.0081834	0.110727	0.0413561	0.0927938	0.0915863	0.00972336	0.90126	0.0663	0.0811237	0.0491602	0.175161	0.0730379	0.0516722	-0.00159853	0.965338
ENSG00000047579.15	-0.0134102	0.834421	0.0398106	0.262238	0.067665	0.253165	0.105366	0.0929245	-0.075833	0.275666	0.0696731	0.377632	-0.136168	0.000305494	0.0401817	0.399858	-0.0281264	0.629707	0.0839099	0.126037	0.0870285	0.0395667	0.0698394	0.18862	0.0748034	0.176545	0.0063456	0.910087	-0.0336105	0.707307	0.0853249	0.0251835	0.07371	0.04926	0.00438461	0.908285	0.0176725	0.634927
ENSG00000047617.10	0.102412	0.135637	-0.0388275	0.304408	-0.0590839	0.352599	-0.152863	0.0208127	-0.0570409	0.406634	-0.0257188	0.758243	0.165825	4.24496e-05	-0.0409938	0.420363	0.106941	0.0857727	-0.0558778	0.341003	-0.156206	0.000539709	-0.0443211	0.434943	-0.00115339	0.98438	0.0967536	0.107257	-0.0487146	0.56586	-0.0921024	0.0223894	-0.144346	0.000305351	0.0118573	0.763123	0.0310977	0.424714
ENSG00000047621.7	0.0159647	0.779747	0.0770575	0.0155078	0.00406709	0.938871	0.249017	4.71283e-06	-0.0341008	0.555744	0.287171	2.83022e-05	-0.0198189	0.558284	0.0246108	0.56354	-0.0311792	0.548652	0.245336	2.92815e-07	0.220448	2.3321e-09	0.238012	2.73705e-07	0.205277	2.13253e-05	0.0938048	0.0590591	0.115228	0.0584278	0.0880086	0.00884944	0.171186	1.84094e-07	0.0456823	0.153519	0.0475377	0.138835
ENSG00000047634.10	0.092912	0.0914572	-0.0624866	0.0424875	-0.0247635	0.628447	-0.150659	0.00479915	0.0525731	0.37051	-0.194948	0.00395217	0.0185973	0.5702	0.075903	0.0650391	0.0597612	0.234889	-0.203601	1.55777e-05	-0.139809	6.96028e-05	-0.203918	7.77645e-06	-0.240678	3.7188e-07	-0.194937	5.84103e-05	-0.0826878	0.269092	-0.0478485	0.148728	-0.0861956	0.00733415	-0.0213511	0.495958	0.0220298	0.484698
ENSG00000047644.13	0.106553	0.106029	-0.0161462	0.656329	-0.0999024	0.104247	-0.0792964	0.206172	-0.0100289	0.877663	-0.0525291	0.512233	0.109552	0.00453001	0.00649854	0.894822	0.107229	0.0737463	-0.0966296	0.0831528	-0.158947	0.000203736	-0.0946973	0.079287	-0.0881437	0.118541	0.0140397	0.809273	-0.0497812	0.53629	-0.0498654	0.199676	-0.125638	0.000940934	0.0155273	0.672799	-0.00986699	0.784875
ENSG00000047648.17	-0.050074	0.450259	-0.0147963	0.686071	-0.0935755	0.136185	0.344906	2.93383e-08	-0.0962997	0.102549	0.417725	1.37316e-07	-0.195993	4.76318e-07	0.00639816	0.897719	-0.0921196	0.130828	0.316099	1.39124e-08	0.292895	6.98834e-12	0.298747	2.95976e-08	0.309511	3.84045e-08	0.172601	0.00303344	-0.0394307	0.573902	0.0658122	0.0919179	0.249165	6.61014e-11	0.0451	0.220684	0.0279671	0.443644
ENSG00000047662.4	0.0316728	0.54688	0.0128259	0.666123	-0.0790804	0.111596	-0.0642721	0.222141	0.119592	0.0520717	-0.0863747	0.189445	0.0209472	0.507988	0.104721	0.00798235	0.0840879	0.0796549	-0.105051	0.0211311	-0.0561241	0.106842	-0.0918595	0.0377181	-0.103261	0.0245528	-0.0986841	0.0338516	-0.0126471	0.874559	-0.025811	0.425258	-0.0480309	0.120303	-0.00490957	0.877967	0.00147132	0.96261
ENSG00000047849.17	-0.0667546	0.302659	0.0924455	0.0106529	-0.12122	0.0467547	0.335079	6.34664e-08	-0.0770562	0.252434	0.491113	2.5703e-10	-0.101463	0.00842098	-0.198423	4.2666e-05	-0.105584	0.0745385	0.55887	5.46149e-26	0.364004	7.7667e-19	0.545665	2.12117e-26	0.522701	4.70872e-22	0.428111	9.41462e-15	0.147843	0.057633	0.142296	0.000201428	0.211975	1.35159e-08	0.0518998	0.159255	0.0550838	0.135855
ENSG00000047932.9	0.0611427	0.238184	-0.00115152	0.968068	-0.0514344	0.287732	-0.0986419	0.0487954	-0.0375003	0.46778	-0.140964	0.0247954	0.0343326	0.266211	0.0990838	0.0101853	0.0739618	0.117208	-0.118974	0.00673086	-0.0596264	0.0796493	-0.103794	0.0146593	-0.148873	0.000737163	-0.135723	0.0025776	-0.066546	0.312816	-0.0577269	0.0643133	-0.0590612	0.0512437	0.0251537	0.390211	0.0299199	0.303378
ENSG00000048028.7	0.0926683	0.114991	-0.00152565	0.962385	-0.0505941	0.351635	-0.163567	0.00371016	0.017285	0.765423	-0.208952	0.00344463	0.120979	0.000447128	0.147698	0.000687927	0.15035	0.00498764	-0.271722	5.23723e-08	-0.202003	1.43018e-07	-0.252963	1.85037e-07	-0.277112	3.39409e-08	-0.205237	6.91345e-05	0.0618141	0.418452	-0.0300284	0.388948	-0.134451	7.76223e-05	-0.0209693	0.534208	-0.00146686	0.964778
ENSG00000048052.17	0.0655457	0.233134	-0.0708116	0.0185809	-0.0952085	0.0628146	-0.200429	0.000131333	0.0820171	0.128243	-0.256009	0.000111516	0.0612959	0.0566299	0.0585409	0.150404	0.0960344	0.0551958	-0.256291	2.90287e-08	-0.200497	1.94483e-08	-0.241899	6.3865e-08	-0.257255	3.32885e-08	-0.164965	0.000573321	0.012513	0.846572	-0.0980117	0.00252008	-0.150088	2.69157e-06	-0.0473366	0.125527	-0.022296	0.467773
ENSG00000048140.13	-0.0779418	0.144716	0.105268	0.000333579	0.0970027	0.0508519	0.189247	0.000206349	-0.15103	0.00258161	0.316203	8.10459e-07	-0.0601817	0.0559907	-0.0797688	0.0450672	-0.108655	0.0257027	0.280421	3.60048e-10	0.201154	5.23542e-09	0.268764	5.38446e-10	0.297281	4.00965e-11	0.212007	5.32891e-06	-0.0506201	0.438057	0.117769	0.000175585	0.161204	1.75605e-07	0.0574535	0.0503558	0.0530425	0.0733905
ENSG00000048162.15	-0.0016206	0.97409	-0.0156531	0.576962	0.11218	0.0173046	-0.1735	0.000357321	-0.000168015	0.997446	-0.216005	0.000423545	0.0487138	0.103892	0.00884003	0.813552	0.0247953	0.587772	-0.176902	2.92789e-05	-0.118114	0.000301689	-0.183373	7.63155e-06	-0.148428	0.000588941	-0.123519	0.00459918	-0.0273993	0.651164	-0.0351963	0.24775	-0.0883887	0.0024639	-0.031407	0.288214	-0.0321868	0.268688
ENSG00000048342.11	-0.140576	0.0221038	0.0888472	0.0100837	-0.104843	0.06865	0.159643	0.00773693	-0.0201581	0.741679	0.125865	0.0949941	-0.0296317	0.42154	0.000768389	0.98681	-0.126311	0.0241792	0.22681	1.4938e-05	0.254147	2.96971e-10	0.228359	6.82943e-06	0.159034	0.00284865	0.0276491	0.610878	0.11516	0.141661	0.0933567	0.0109089	0.176774	8.28177e-07	0.0209261	0.561763	-0.00179671	0.959666
ENSG00000048392.7	-0.0169721	0.75122	0.0311144	0.298788	-0.0814516	0.101287	0.304957	2.26372e-09	-0.0254534	0.668456	0.447517	1.91566e-12	-0.0951488	0.00274646	-0.0625689	0.117386	-0.0653008	0.179271	0.382643	5.67639e-18	0.280438	2.80683e-16	0.372455	4.04462e-18	0.352063	3.99463e-15	0.255391	3.1771e-08	0.0698064	0.310652	0.129855	5.1429e-05	0.202547	5.26183e-11	0.062881	0.0421149	0.101441	0.000755245
ENSG00000048405.5	0.0598164	0.291582	-0.00207619	0.947811	-0.109588	0.0371604	0.0425864	0.441633	0.0224809	0.719918	0.001026	0.988189	0.0132436	0.695636	0.0322829	0.445969	0.0539302	0.296525	0.0595885	0.218205	0.0287547	0.440507	0.0578246	0.217596	0.0155458	0.749873	0.00879946	0.859321	-0.0153782	0.829949	0.0259555	0.448795	-0.00320097	0.922958	0.025782	0.428967	0.0360946	0.257437
ENSG00000048471.9	0.113081	0.0754973	-0.00285056	0.936788	-0.0896448	0.136144	0.013756	0.825056	0.102188	0.135606	-0.118447	0.129262	-0.00470348	0.902131	0.0721574	0.130061	0.0867008	0.135699	-0.0601431	0.269553	-0.0435015	0.297011	-0.0342619	0.51676	-0.117081	0.0335258	-0.0774008	0.165121	0.0430112	0.607206	-0.0330565	0.391211	-0.0305665	0.408916	-0.00824064	0.828854	-0.032033	0.393142
ENSG00000048540.10	0.028885	0.641457	-0.077636	0.0169117	0.0294272	0.60961	-0.112238	0.0447253	0.126895	0.0182772	-0.249985	0.000533996	0.0514322	0.146047	0.127739	0.00541749	0.092061	0.105946	-0.183156	0.00032067	-0.0867104	0.0299772	-0.160258	0.00110783	-0.218823	1.92429e-05	-0.187863	0.000424806	0.0436606	0.483192	-0.0910802	0.00889003	-0.106827	0.00309992	0.00417783	0.892396	-0.00314179	0.919116
ENSG00000048544.5	-0.012776	0.831144	-0.00861279	0.797293	0.118088	0.035143	-0.082369	0.157248	-0.0472608	0.457833	-0.176199	0.0163884	0.0950655	0.00707109	-0.0636766	0.155673	-0.00673661	0.901935	-0.0558455	0.276651	-0.0664054	0.0916006	-0.0615361	0.216124	-0.0458962	0.375529	0.00612133	0.90781	0.101633	0.190053	-0.0546903	0.131183	-0.0640208	0.066878	-0.0793662	0.022958	-0.00951117	0.783159
ENSG00000048649.9	0.0780541	0.122776	-0.00307384	0.915076	-0.0571937	0.233994	-0.0835953	0.0939423	0.0249342	0.673299	-0.14511	0.0208516	0.0474329	0.122094	0.0631615	0.0959818	0.0706748	0.126788	-0.109668	0.0113078	-0.0801853	0.0161423	-0.0952725	0.0233325	-0.144615	0.00102759	-0.0982276	0.0265274	-0.0715534	0.26121	-0.0344005	0.274096	-0.068801	0.020134	-0.0023426	0.939032	0.0135099	0.654105
ENSG00000048707.9	0.0933483	0.105107	-0.00342796	0.917133	-0.124549	0.0225421	-0.0377229	0.506251	0.0831079	0.194717	-0.00799707	0.91096	0.0937063	0.00706742	-0.0116244	0.788698	0.0446317	0.397056	0.0462425	0.351876	0.0146104	0.701001	0.0615055	0.201338	-0.00901725	0.866126	0.0235965	0.642118	0.0027309	0.971762	-0.0440157	0.21523	-0.00569704	0.865535	0.0219091	0.531604	0.0268152	0.431574
ENSG00000048740.13	0.0698653	0.198282	0.0228713	0.450276	-0.105349	0.0374202	-0.026806	0.611243	0.0765324	0.217816	-0.0512354	0.439556	0.0602452	0.0638949	0.00264245	0.94779	0.0607808	0.219575	0.0379423	0.40908	0.00681694	0.847767	0.0460855	0.300875	-0.00372967	0.93592	0.0176563	0.707517	0.0532082	0.444749	-0.0266106	0.414725	-0.0254359	0.420921	-0.0155163	0.624642	-0.00345807	0.911589
ENSG00000048828.12	0.099466	0.0650465	-0.0657022	0.0293992	-0.0569488	0.258873	-0.191901	0.00026065	0.0372219	0.508827	-0.278946	2.11042e-05	0.129371	5.79433e-05	0.074462	0.0628654	0.104566	0.032052	-0.213723	2.81568e-06	-0.157341	7.39409e-06	-0.192693	1.34757e-05	-0.247892	6.5792e-08	-0.160807	0.000631545	0.0696526	0.351504	-0.125402	0.000120381	-0.136235	1.31072e-05	-0.0222918	0.483986	-0.0025146	0.935771
ENSG00000048991.12	0.108339	0.0647774	-0.0339218	0.303226	-0.0397133	0.470008	-0.174663	0.00233305	0.0272355	0.649996	-0.183567	0.0108209	0.164821	2.02268e-06	-0.0307506	0.484203	0.0929978	0.0815246	-0.0221535	0.659071	-0.0905259	0.0188396	7.33703e-05	0.998798	-0.0707457	0.162951	0.0212331	0.681501	0.186517	0.0237931	-0.132486	0.000153538	-0.113288	0.000900817	-0.018052	0.599653	-0.00648962	0.84781
ENSG00000049089.9	-0.0821998	0.172079	0.0676388	0.0444811	-0.0502669	0.369589	0.378652	3.06116e-11	-0.0898661	0.118327	0.507788	1.32107e-12	-0.177202	5.95172e-07	-0.0474276	0.288773	-0.117832	0.0315907	0.403035	6.4943e-16	0.346516	2.06712e-19	0.383673	1.97379e-15	0.404366	9.42481e-16	0.239468	4.2334e-06	-0.088124	0.2208	0.128672	0.000281639	0.269478	4.20499e-15	0.0811594	0.0178631	0.0758271	0.0255908
ENSG00000049130.9	0.055312	0.364878	-0.00874144	0.795261	-0.0127282	0.821834	-0.0469926	0.423442	-0.113324	0.0679186	-0.0416253	0.575856	-0.0123782	0.730339	0.0987911	0.0288332	0.0583937	0.292913	-0.0852978	0.0988991	-0.0360853	0.367749	-0.0652943	0.192519	-0.0871812	0.0943443	-0.0950814	0.0738693	0.0549733	0.470829	-0.0128207	0.723785	-0.00843803	0.812347	0.0157522	0.651552	0.00436178	0.898017
ENSG00000049167.9	0.224163	7.61375e-05	-0.0955515	0.00259499	-0.0108352	0.838016	-0.293292	9.1265e-08	0.126389	0.034498	-0.32151	3.34325e-06	0.176902	1.25798e-07	0.0620995	0.141821	0.198064	0.000122685	-0.242075	4.69782e-07	-0.226818	8.72626e-10	-0.212704	5.19107e-06	-0.242414	5.4535e-07	-0.109887	0.0264738	0.0198046	0.784191	-0.155591	3.73242e-06	-0.195434	2.28859e-09	-0.0628788	0.0547411	-0.0594016	0.0663812
ENSG00000049192.10	-0.135364	0.033741	0.0798502	0.0259419	0.0439011	0.465009	0.379153	3.06634e-10	-0.0908101	0.158041	0.387586	4.23582e-07	-0.191309	4.92364e-07	0.0729847	0.129386	-0.161849	0.00554749	0.283247	1.66433e-07	0.340534	1.55244e-16	0.268611	2.95901e-07	0.205426	0.000176842	-0.00293283	0.958607	-0.0497667	0.519447	0.122453	0.00118863	0.279639	3.30549e-14	0.0810544	0.0292002	0.0711905	0.0554692
ENSG00000049239.8	0.00647685	0.88869	0.0172624	0.50583	-0.0749409	0.0804881	0.0620115	0.160187	0.062873	0.169662	0.0996759	0.075099	-0.0132908	0.633479	0.0126778	0.716513	0.0176021	0.67753	0.0394439	0.324106	0.0214896	0.485222	0.0432076	0.264574	0.0749394	0.0626684	0.0703105	0.0887987	-0.0300598	0.556183	0.0280866	0.307075	0.0234801	0.393034	0.016997	0.519568	-0.00853558	0.741436
ENSG00000049245.8	0.106304	0.0512005	-0.092796	0.00204035	-0.0110655	0.827205	-0.268105	2.5986e-07	0.0781655	0.151211	-0.31485	1.62835e-06	0.086616	0.00697059	0.0168343	0.67938	0.151344	0.00230492	-0.133646	0.00386266	-0.161904	4.64871e-06	-0.122057	0.00646035	-0.12748	0.00621631	-0.0180161	0.706291	0.0684879	0.308898	-0.0967515	0.00266933	-0.179551	9.08716e-09	-0.0878831	0.00487911	-0.0694904	0.0244567
ENSG00000049246.10	0.0983414	0.108347	-0.0431254	0.187664	-0.0813285	0.157097	-0.153086	0.00626466	0.104827	0.0614902	-0.262572	0.00029911	0.0070281	0.840521	0.0486551	0.282513	0.105432	0.0587422	-0.151937	0.00291115	-0.12129	0.0020377	-0.135857	0.00589069	-0.215008	2.67382e-05	-0.139253	0.00927045	0.0480571	0.508882	-0.0907195	0.0101259	-0.12438	0.00041401	-0.0355587	0.26366	-0.0689311	0.0262335
ENSG00000049247.9	0.0818497	0.182022	-0.0566888	0.0867225	-0.0603705	0.297951	-0.159178	0.00511746	0.0755764	0.190613	-0.240707	0.00102975	-0.00940876	0.790239	0.0236673	0.603358	0.0869607	0.121246	-0.122416	0.0177047	-0.0991546	0.0126709	-0.10952	0.0281253	-0.174326	0.000769561	-0.108108	0.0449079	0.0419904	0.567314	-0.0785278	0.027267	-0.104233	0.00343283	-0.03982	0.218381	-0.0635995	0.0428944
ENSG00000049283.13	0.0854737	0.194815	-0.0268118	0.474508	-0.0900294	0.141558	-0.120445	0.0603591	0.217164	0.00143191	-0.0977323	0.223161	0.04814	0.226678	0.0426366	0.388516	0.0666375	0.268532	-0.131055	0.0201485	-0.125901	0.00387748	-0.116031	0.0336433	-0.114284	0.0446914	-0.073888	0.201633	0.00184073	0.982873	-0.0930621	0.0203377	-0.0802891	0.0385313	0.0110864	0.778561	0.0185162	0.634281
ENSG00000049323.11	0.0313396	0.62411	0.020221	0.568956	-0.157783	0.00790269	-0.152418	0.0123698	-0.147283	0.0260647	-0.056933	0.459017	0.0441717	0.241044	-0.0475631	0.316083	0.000206434	0.997193	-0.0197468	0.714411	-0.0552897	0.183615	-0.0301664	0.563588	-0.0255826	0.637892	0.0186382	0.737782	0.0819349	0.290975	-0.0532722	0.161011	-0.0565445	0.126873	0.0631237	0.0836022	0.0231983	0.516994
ENSG00000049449.4	-0.0784638	0.210443	0.0748915	0.0322458	0.0732461	0.208112	0.358305	2.56269e-09	-0.162983	0.0120102	0.41819	2.94475e-08	-0.138872	0.000145302	0.0278143	0.550365	-0.122635	0.0312847	0.286319	8.54768e-08	0.279386	5.49122e-12	0.273127	1.35405e-07	0.291776	5.34213e-08	0.108865	0.0503759	0.0248893	0.758362	0.197858	9.23423e-08	0.234211	8.00364e-11	0.0472579	0.200662	0.0478818	0.189499
ENSG00000049540.12	-0.0981371	0.0979526	0.107825	0.000939433	-0.03105	0.574981	0.286515	2.12748e-07	-0.215709	0.000122363	0.413268	3.24316e-09	-0.205213	2.71164e-09	0.0172328	0.697441	-0.124688	0.0215999	0.316145	1.26759e-10	0.299603	2.32092e-15	0.303928	1.59564e-10	0.348204	2.02997e-12	0.185632	0.000327693	-0.0152694	0.825741	0.125656	0.000238281	0.254422	6.03737e-14	0.0585494	0.0671349	0.0874548	0.00749152
ENSG00000049541.6	-0.113999	0.0586239	0.036999	0.274779	0.149304	0.008255	0.201323	0.000623057	-0.00352045	0.955947	0.148952	0.0434281	-0.0752214	0.0353048	0.0377084	0.402533	-0.113931	0.0379294	0.0650612	0.207922	0.135218	0.000638649	0.0461926	0.357244	0.0706881	0.174248	-0.0332658	0.529116	-0.047926	0.533238	0.0745285	0.0420939	0.144729	3.40236e-05	0.00501849	0.888569	0.00350167	0.921127
ENSG00000049618.17	0.131201	0.0225033	-0.0150045	0.644885	-0.130974	0.0153184	-0.111798	0.0481008	0.108179	0.0857123	-0.146673	0.0393096	0.119966	0.000511021	0.0372705	0.387893	0.11088	0.0351631	-0.0821756	0.0946404	-0.0906564	0.0167811	-0.0606584	0.203535	-0.125687	0.0120627	-0.0563465	0.262023	0.066045	0.426803	-0.0838301	0.0174265	-0.097639	0.00356224	-0.00217039	0.950659	-0.037765	0.270121
ENSG00000049656.9	-0.1053	0.0710996	0.0637178	0.0459037	-0.0444167	0.420738	0.281517	2.51267e-07	-0.0773427	0.135627	0.463235	1.62569e-11	-0.0773391	0.0235459	-0.19534	5.02395e-06	-0.150003	0.00474543	0.463221	2.16858e-22	0.310796	6.31411e-17	0.445416	4.24014e-22	0.479031	1.31748e-23	0.403734	4.67551e-16	0.0610435	0.382043	0.16576	8.54198e-07	0.198714	3.52063e-09	0.0278821	0.378075	0.0754375	0.0170753
ENSG00000049759.12	0.255938	1.1734e-05	-0.052201	0.0985555	-0.0702849	0.190884	-0.480014	2.29652e-19	0.0799988	0.157952	-0.527926	1.68605e-14	0.159683	2.26945e-06	0.0669362	0.123342	0.273256	2.72621e-07	-0.291443	1.52296e-09	-0.317375	1.74287e-17	-0.26192	2.0248e-08	-0.306404	2.90344e-10	-0.114394	0.0241827	0.0414285	0.538699	-0.154212	4.17206e-06	-0.30589	2.33407e-20	-0.0699888	0.0273474	-0.0256581	0.418495
ENSG00000049768.10	-0.0675255	0.297822	0.0596874	0.0985429	-0.0700511	0.241357	0.283704	6.85351e-06	-0.0189536	0.779022	0.317623	5.83714e-05	-0.101781	0.00836534	-0.00644214	0.893739	-0.00563301	0.924	0.15611	0.00462879	0.121241	0.00433028	0.140459	0.00855945	0.169739	0.00223253	0.13366	0.0176478	0.00561729	0.943042	0.0615547	0.120398	0.0996455	0.00804864	0.0439452	0.254127	0.00838303	0.825454
ENSG00000049769.8	0.0238708	0.639284	0.011457	0.693817	-0.0918626	0.0535194	0.000882692	0.986094	0.103996	0.0559413	0.00189915	0.976053	-0.0218327	0.480722	-0.0170754	0.659331	0.00416315	0.929252	-0.0557839	0.207461	-0.0406207	0.23021	-0.0603231	0.159634	-0.0607693	0.17544	-0.0443278	0.32715	-0.0692332	0.355794	0.0798791	0.0115523	-0.0281583	0.348801	-0.0197806	0.526792	-0.000931326	0.975886
ENSG00000049860.9	-0.210438	0.000803902	0.0777663	0.0266579	0.0273055	0.642493	0.470403	4.78152e-15	-0.106359	0.098826	0.501629	3.7583e-11	-0.26796	1.88532e-13	-0.00990941	0.834136	-0.218487	0.000125428	0.404361	2.19988e-14	0.412205	6.85921e-25	0.380992	1.194e-13	0.392559	2.27208e-13	0.144679	0.00916895	0.105673	0.18898	0.187298	5.65817e-07	0.353944	2.19947e-23	0.0349843	0.351722	0.0413654	0.263913
ENSG00000049883.10	0.0856557	0.148399	-0.00800927	0.810371	-0.0256003	0.644741	-0.230667	5.27833e-05	0.0700076	0.19886	-0.322245	5.92984e-06	0.177058	3.97698e-07	0.0328413	0.45641	0.129663	0.0162629	-0.318241	1.34301e-10	-0.258954	1.11573e-11	-0.302833	2.86497e-10	-0.31101	5.46527e-10	-0.199614	0.000102513	0.0230049	0.738211	-0.133263	0.000170454	-0.193285	1.27062e-08	-0.0746939	0.0330823	-0.0720159	0.0371018
ENSG00000050030.9	0.0626822	0.330786	-0.0500794	0.166233	-0.0922447	0.124737	-0.192006	0.00232186	0.0112145	0.866254	-0.176279	0.0265738	0.0276281	0.471513	0.0918413	0.0562826	0.0972266	0.099476	-0.105452	0.0576683	-0.0642153	0.130081	-0.093057	0.0837028	-0.121067	0.0306498	-0.0778944	0.173251	-0.0594101	0.476929	-0.0129719	0.739297	-0.078159	0.0376213	-0.0385571	0.310437	0.0460968	0.2174
ENSG00000050130.13	0.0202082	0.705725	-0.0345714	0.245715	0.0631569	0.203647	-0.0388344	0.454467	0.0219668	0.704673	-0.0550751	0.400233	-0.100757	0.0014138	0.0315288	0.430432	0.0219965	0.653669	0.0064066	0.889728	0.0183928	0.601329	0.0117699	0.792607	-0.000564302	0.990206	-0.0343401	0.468864	-0.0207577	0.758503	0.0113002	0.725627	0.00128318	0.967288	-0.0422921	0.166962	-0.0157266	0.600094
ENSG00000050165.13	-0.233609	0.000233543	0.107111	0.00284827	0.0701906	0.237493	0.294804	1.36299e-06	-0.213588	0.00138142	0.24638	0.00143749	-0.182478	1.55466e-06	-0.0299294	0.530124	-0.264257	4.38374e-06	0.163873	0.00254649	0.252996	1.1531e-09	0.139611	0.00798314	0.172704	0.00160583	-0.0368719	0.510979	0.030496	0.671444	0.191117	3.74412e-07	0.257752	1.85637e-12	0.0091045	0.805832	-0.035115	0.334678
ENSG00000050327.10	-0.109827	0.10351	0.113562	0.00206169	-0.0074463	0.902255	0.202198	0.00167803	0.0271878	0.686085	0.207128	0.0104233	-0.0944152	0.0166474	-0.0536874	0.278079	-0.0810423	0.187394	0.201965	0.000367549	0.179938	3.80515e-05	0.191125	0.000507349	0.193723	0.00066944	0.128198	0.0282481	0.117483	0.0818841	0.0803263	0.0436054	0.118946	0.00220861	0.00195528	0.959828	0.0347256	0.364188
ENSG00000050344.8	0.00949555	0.875175	0.0585633	0.0849758	0.0110509	0.844443	0.218049	0.000188779	0.00297196	0.96044	0.472543	8.13247e-11	-0.0873967	0.0150966	-0.00509588	0.910269	-0.0604222	0.271422	0.272618	1.24029e-07	0.197637	5.53158e-07	0.245005	9.83445e-07	0.295498	1.12662e-08	0.190889	0.000398778	-0.0719112	0.319121	0.158369	1.33546e-05	0.189808	5.03109e-08	0.0770318	0.0236291	0.0545731	0.108281
ENSG00000050393.7	0.101765	0.114767	0.0280475	0.433242	-0.129555	0.0322407	-0.227342	0.000230421	-0.0252293	0.673341	-0.129714	0.0970199	0.0570269	0.137257	-0.0957419	0.0460919	0.101536	0.0859518	0.192653	0.000415077	0.0301861	0.474279	0.206327	9.03159e-05	0.175828	0.00149674	0.248993	9.93754e-06	0.136818	0.1033	-0.0467763	0.222565	-0.0798979	0.0348148	-0.0293889	0.401004	-0.0198219	0.582049
ENSG00000050405.9	-0.035848	0.538591	0.022481	0.484392	0.0032446	0.952179	0.00995628	0.857392	0.0589105	0.317065	-0.0298552	0.668445	0.00508632	0.883568	0.0112937	0.794755	-0.0844185	0.113412	0.00184103	0.970205	0.0610369	0.111991	0.0124432	0.794295	-0.0680024	0.169429	-0.121452	0.0164091	0.0574915	0.404871	0.0223828	0.517906	0.0483536	0.159219	0.00886585	0.791745	0.0245283	0.454665
ENSG00000050426.11	0.189383	0.0005358	-0.0874878	0.00325312	0.0309406	0.541185	-0.520089	2.60544e-25	0.156257	0.00383657	-0.682925	7.54469e-27	0.223709	9.19041e-13	0.0902752	0.0283683	0.253146	3.67024e-07	-0.472787	5.22297e-26	-0.430678	9.00187e-37	-0.441556	2.6743e-24	-0.469814	2.98057e-25	-0.23879	5.25406e-07	0.0414155	0.460891	-0.254685	1.67497e-16	-0.37714	2.86124e-35	-0.125554	2.34513e-05	-0.0761027	0.0108268
ENSG00000050438.12	-0.0440665	0.491387	0.136101	0.000139274	-0.0591861	0.323156	0.354402	8.71538e-09	0.0230629	0.712086	0.487535	2.50082e-10	-0.191581	3.82882e-07	0.0427551	0.372507	-0.0559388	0.337762	0.365396	1.47361e-11	0.319586	8.66443e-15	0.349268	2.72559e-11	0.357582	5.58167e-11	0.17901	0.00152602	0.0270251	0.730648	0.155348	4.91369e-05	0.250679	1.12724e-11	0.0599973	0.108449	0.0401917	0.277109
ENSG00000050555.13	-0.00412215	0.945318	-0.0205178	0.536346	-0.0329703	0.557597	0.107863	0.0607403	-0.00661221	0.910622	0.212224	0.00340301	-0.00156837	0.965023	-0.0591699	0.18752	0.0240533	0.661823	0.164402	0.00124248	0.0838364	0.0346118	0.155945	0.00154396	0.190804	0.00019636	0.213273	5.04166e-05	-0.163228	0.0316753	0.0134551	0.706039	0.0352673	0.320559	0.0344321	0.309905	0.0352802	0.293574
ENSG00000050628.16	0.125369	0.0278517	-0.0618704	0.0512275	-0.0312309	0.553614	-0.26053	1.40552e-06	0.0643251	0.276267	-0.319858	2.92253e-06	0.158893	1.90541e-06	0.00682197	0.871305	0.100997	0.0504134	-0.150807	0.00170426	-0.172512	2.66536e-06	-0.12838	0.00583982	-0.17446	0.000305824	-0.0786118	0.11291	0.00872462	0.89953	-0.105506	0.00166936	-0.16023	9.61435e-07	-0.0285889	0.377272	0.0264248	0.40301
ENSG00000050748.13	0.0395117	0.508967	0.0258473	0.438272	-0.142085	0.0107592	0.145691	0.0116183	-0.0364542	0.55378	0.337341	3.11527e-06	-0.00884257	0.804244	-0.0794178	0.07477	0.0095013	0.861521	0.388881	5.05347e-15	0.235017	1.18789e-09	0.384601	1.21378e-15	0.362654	5.97444e-13	0.312556	1.19732e-09	0.183882	0.0183138	0.0996596	0.00516851	0.126172	0.000292235	0.0219742	0.521685	0.0507767	0.135496
ENSG00000050767.11	-0.103976	0.112318	-0.00727985	0.841391	0.0212762	0.724249	0.0628825	0.320339	-0.0692501	0.295032	0.0252153	0.751995	-0.0515309	0.183511	0.0598507	0.219808	-0.0795384	0.181748	-0.0636927	0.256606	0.0415527	0.336121	-0.066124	0.22408	-0.0732315	0.193608	-0.141831	0.0135748	-0.0808424	0.283363	0.0380766	0.331171	0.0486468	0.20188	-0.0147659	0.696902	0.00970929	0.794764
ENSG00000050820.12	-0.0249119	0.604259	0.013367	0.613453	-0.0400205	0.370691	0.0820989	0.0743796	-0.120088	0.013498	0.0960612	0.10465	0.0118453	0.674423	-0.0968305	0.00741375	-0.0512536	0.247781	0.0569828	0.164337	-0.00674143	0.828929	0.0466574	0.23983	0.0793153	0.0567648	0.0896112	0.0337134	-0.0916456	0.141396	0.070374	0.0140099	0.00916228	0.743423	0.0613787	0.0228577	0.061912	0.0210344
ENSG00000051009.6	0.0812909	0.198468	-0.0487781	0.16098	0.0354309	0.549936	-0.229968	0.000120491	0.0467214	0.434	-0.339301	5.93013e-06	0.0943928	0.0125996	0.143436	0.00213922	0.150634	0.00887541	-0.392763	4.95305e-14	-0.279587	5.48687e-12	-0.37925	5.7354e-14	-0.379055	5.76831e-13	-0.287277	1.35215e-07	-0.100444	0.164559	-0.129615	0.000545342	-0.20259	2.64741e-08	-0.0067308	0.848082	0.00170556	0.961075
ENSG00000051108.10	-0.113606	0.0817607	0.00638706	0.861205	0.0913167	0.141906	0.0902827	0.146091	0.0408791	0.52046	0.175408	0.0274194	-0.196181	3.78542e-07	-0.202078	3.73683e-05	-0.11527	0.0546724	0.266938	1.54226e-06	0.149002	0.000491892	0.244734	5.58557e-06	0.261077	3.22258e-06	0.318984	2.93128e-08	-0.0405761	0.593514	0.00870101	0.821755	0.0642292	0.0922093	-0.00341647	0.925287	0.0483587	0.178631
ENSG00000051128.14	-0.134088	0.00461464	0.103182	0.000124983	0.0364365	0.411147	0.33607	1.1203e-13	-0.125582	0.0105312	0.406019	1.12711e-12	-0.189384	7.7558e-12	-0.0391505	0.26725	-0.170841	6.49825e-05	0.296801	1.04064e-13	0.28935	3.99918e-22	0.279491	5.30087e-13	0.313087	5.94664e-15	0.154583	0.000212259	-0.0734059	0.269408	0.147421	2.6109e-07	0.245144	5.24366e-20	0.078766	0.00353962	0.0654266	0.01554
ENSG00000051180.12	-0.168463	0.00995381	0.0715116	0.052175	0.106471	0.0820004	0.233702	0.000245677	-0.0021085	0.972752	0.178255	0.0261155	-0.108075	0.00552464	-0.000461777	0.99244	-0.166884	0.00479639	0.0960971	0.0861658	0.183709	1.81138e-05	0.0847876	0.118357	0.0797295	0.15728	-0.065754	0.251667	0.0511126	0.537234	0.113647	0.00367173	0.1586	2.6632e-05	0.0421386	0.280844	-0.0153518	0.691592
ENSG00000051341.9	-0.0533999	0.402859	0.0327606	0.365677	-0.0641652	0.283777	0.270233	1.31083e-05	0.0629134	0.328439	0.268733	0.000571433	-0.0718451	0.0626669	0.00371361	0.938688	-0.0827284	0.153801	0.222894	4.91661e-05	0.219529	1.98404e-07	0.20628	0.000106425	0.18262	0.0010206	0.0622123	0.274024	0.096612	0.182497	0.0991323	0.00927065	0.183451	8.61923e-07	0.0846561	0.0265012	0.105084	0.00563688
ENSG00000051382.4	0.170486	0.00184131	-0.045619	0.134054	-0.13687	0.00687403	-0.244551	3.05004e-06	0.0479108	0.430748	-0.228844	0.000536111	0.102917	0.00155035	-0.00336305	0.934054	0.157969	0.00150218	-0.146634	0.00148603	-0.198208	2.63414e-08	-0.125355	0.00512047	-0.153908	0.000920163	-0.0198594	0.676166	0.0652788	0.384138	-0.0947724	0.00373907	-0.174883	3.09099e-08	-0.0410997	0.19814	0.00132726	0.966291
ENSG00000051523.6	-0.134175	0.00615848	0.0747464	0.00587538	0.0329645	0.471486	0.382411	7.68937e-17	-0.090741	0.0626279	0.470076	4.24293e-16	-0.17016	2.87897e-09	-0.0151779	0.67772	-0.149548	0.000784519	0.388189	3.45147e-22	0.364123	6.78818e-33	0.371239	1.15123e-21	0.388208	8.46256e-22	0.213141	5.28241e-07	-0.0607339	0.349661	0.149184	1.85808e-07	0.283188	9.15915e-25	0.0923032	0.000557301	0.0546694	0.0444016
ENSG00000051596.5	0.0825005	0.222984	-0.0994455	0.00732142	-0.000964111	0.987749	-0.0873969	0.173281	0.0247113	0.689101	-0.00385135	0.962211	-0.0451231	0.254912	0.0124766	0.803741	0.0445505	0.471139	-0.00042616	0.995093	-0.00416648	0.925013	0.00329012	0.952522	-0.00899224	0.875789	0.00573237	0.922943	-0.051234	0.557346	0.0021788	0.956335	-0.0198628	0.61488	0.00374065	0.920051	0.00592845	0.873574
ENSG00000051620.6	0.0641601	0.306667	-0.0783927	0.0256183	0.128044	0.0319585	-0.129243	0.0338289	0.142334	0.0255683	-0.310641	5.01389e-05	0.113357	0.00239449	0.023122	0.625273	0.0545122	0.342358	-0.276336	2.48952e-07	-0.207539	4.47917e-07	-0.269959	1.96504e-07	-0.23993	9.40296e-06	-0.166385	0.00284466	-0.117902	0.130483	-0.114266	0.00241855	-0.148523	5.64732e-05	-0.0693642	0.0538665	-0.0412708	0.24157
ENSG00000051825.10	0.139498	0.00700256	-0.0450073	0.125034	-0.0158446	0.746926	-0.269548	1.12346e-07	0.139976	0.0149777	-0.310201	9.9254e-07	0.155763	4.78998e-07	0.0712354	0.0664246	0.165484	0.000411146	-0.267164	1.38261e-09	-0.222622	4.60053e-11	-0.247877	6.99005e-09	-0.283218	1.96788e-10	-0.155746	0.000641468	-0.0125998	0.864536	-0.122511	0.000111415	-0.185929	6.24999e-10	-0.0398869	0.210558	-0.0363785	0.244636
ENSG00000052126.10	-0.00950533	0.874849	0.0555078	0.0932264	-0.043521	0.441242	0.117536	0.043137	-0.0477639	0.472902	0.0792791	0.280185	-0.0848613	0.0166012	0.0554311	0.219209	-0.00445748	0.935466	0.101025	0.0484432	0.105176	0.0079015	0.105129	0.0339323	0.0671464	0.193995	-0.0155319	0.769024	0.154405	0.0667956	0.0982938	0.00583027	0.0980649	0.00523702	0.0304723	0.379333	0.00528529	0.876943
ENSG00000052723.7	0.114171	0.0258015	0.00126564	0.96502	-0.118546	0.0130026	-0.138096	0.00598404	0.0429817	0.472968	-0.100367	0.111593	0.117447	0.000127107	0.03313	0.388427	0.106876	0.0220266	-0.0150925	0.73139	-0.0461493	0.174805	0.00570773	0.8936	-0.0446664	0.312749	0.00256387	0.954478	0.0476065	0.474729	-0.0457433	0.144133	-0.0668086	0.0258588	-0.00711945	0.815391	0.00383125	0.897355
ENSG00000052749.9	-0.111013	0.0527564	0.0767455	0.0141438	0.0309917	0.553688	0.25125	4.57173e-06	-0.194362	0.000714528	0.305136	1.09091e-05	0.00231466	0.944834	-0.0541105	0.20303	-0.118703	0.0230862	0.231197	1.96202e-06	0.196106	1.17135e-07	0.22005	2.95583e-06	0.233567	1.76724e-06	0.14483	0.00415151	0.0723697	0.347923	0.0658174	0.0515839	0.163077	8.37141e-07	0.0636868	0.0475097	0.0565217	0.0803559
ENSG00000052795.8	0.0829864	0.130262	-0.0391132	0.20422	-0.0666625	0.193197	-0.1976	0.000209249	0.154772	0.00923051	-0.297104	9.06095e-06	0.146152	6.09234e-06	0.0370172	0.366306	0.0589886	0.237852	-0.256179	3.70527e-08	-0.217575	1.10993e-09	-0.242205	8.25627e-08	-0.303999	7.58187e-11	-0.196681	3.96017e-05	0.0308602	0.667345	-0.103059	0.00187901	-0.151653	1.98308e-06	-0.037309	0.233467	-0.0240014	0.448598
ENSG00000052802.8	-0.106516	0.113302	-0.0211822	0.566751	0.0355668	0.567359	0.0546886	0.396156	-0.101756	0.149474	-0.0013649	0.986668	-0.00433244	0.913192	-0.0906372	0.0702289	-0.176019	0.00425236	-0.0271985	0.630855	0.00897558	0.837377	-0.0378044	0.490332	-0.0234414	0.682082	-0.0613494	0.292754	0.0316508	0.695336	0.0501921	0.209377	0.0525652	0.177638	-0.0119988	0.748916	0.0192293	0.606832
ENSG00000052841.10	0.0664973	0.207747	-0.0235537	0.426948	-0.0444724	0.369233	-0.148185	0.00404246	0.0743077	0.182715	-0.249563	0.000106318	0.0439895	0.162674	0.110602	0.00492443	0.114217	0.0177037	-0.224668	4.76781e-07	-0.151206	1.19609e-05	-0.206988	1.72193e-06	-0.247493	4.49613e-08	-0.183371	6.4723e-05	0.0225998	0.743887	-0.0455124	0.157907	-0.118836	0.000106656	-0.00754494	0.809153	-0.0123197	0.689394
ENSG00000052850.5	0.0332318	0.630823	-0.0194724	0.609298	-0.00421616	0.947846	-0.117773	0.0775748	0.0467978	0.471236	-0.287414	0.000556198	0.130972	0.00130739	0.101436	0.0471116	0.0900192	0.151546	-0.308363	1.16285e-07	-0.241957	8.07598e-08	-0.29777	1.24854e-07	-0.301617	2.71322e-07	-0.226474	0.000176202	-0.0913616	0.307742	-0.0303107	0.460681	-0.171432	2.16405e-05	-0.0204252	0.607454	-0.0671215	0.088425
ENSG00000053254.11	0.105348	0.0552284	0.0293079	0.345689	-0.145098	0.00518825	-0.00101797	0.984862	0.117939	0.0522592	0.0360012	0.595157	0.0491369	0.135273	-0.0339655	0.412148	0.0885464	0.0790654	0.149733	0.0013785	0.0514008	0.153131	0.160087	0.000415254	0.102793	0.0309948	0.138446	0.00389099	0.0551923	0.474052	-0.0144979	0.663712	-0.0208	0.51627	0.00374574	1	0.00428665	0.891262
ENSG00000053371.8	0.0607712	0.311383	-0.0632808	0.0496821	0.0559429	0.313111	-0.0828029	0.137685	-0.0106696	0.845093	-0.0210668	0.769824	0.0353754	0.304023	-0.00623255	0.888623	0.0764053	0.164855	-0.0488604	0.330171	-0.0599228	0.121736	-0.0481961	0.320401	-0.0154466	0.760522	0.0400901	0.442455	-0.0867708	0.179582	-0.0729805	0.0333031	-0.065775	0.0576807	-0.0234155	0.47187	0.0068899	0.828856
ENSG00000053372.4	-0.0851919	0.15556	0.0493992	0.142583	0.0797909	0.158582	0.178215	0.00230435	-0.076463	0.243057	0.215142	0.00346906	-0.0824637	0.0209003	-0.0557414	0.215312	-0.109438	0.0452079	0.16549	0.00124732	0.159539	5.20879e-05	0.14343	0.0039172	0.169657	0.00105958	0.0821246	0.120345	-0.0169205	0.831038	0.0560994	0.12495	0.143176	4.12307e-05	0.0222827	0.534622	0.0039284	0.910948
ENSG00000053438.7	-0.0538238	0.408962	0.092078	0.00962052	0.138005	0.0243505	0.0725395	0.230188	-0.0517535	0.425295	-0.0292555	0.707461	-0.0433745	0.257729	-0.0489451	0.313513	-0.110714	0.0644133	0.151901	0.00540773	0.13605	0.00127976	0.152919	0.00373625	0.104282	0.0586527	0.00584696	0.918671	0.0224352	0.740839	0.0970135	0.00960064	0.0838613	0.0273088	0.015878	0.645124	-0.0131253	0.696293
ENSG00000053501.8	-0.0271234	0.631771	-0.0090055	0.774604	0.073078	0.167516	-0.123884	0.0238928	-0.016202	0.78072	-0.142822	0.0384293	0.00941412	0.778297	-0.0408702	0.332241	0.011223	0.826752	-0.00872933	0.857029	-0.0213941	0.563989	-0.0100718	0.830167	-0.00682144	0.888818	0.0233101	0.639163	-0.0161971	0.819681	-0.0585401	0.08458	-0.0567348	0.08347	-0.0284377	0.391505	-0.0338268	0.299602
ENSG00000053524.7	0.0209366	0.753947	0.0461571	0.212836	0.0449768	0.467801	0.211132	0.00100492	0.0156527	0.826289	0.251267	0.00194655	-0.0446179	0.257339	-0.0104248	0.835123	0.0303297	0.619804	0.127143	0.024775	0.0633252	0.147349	0.117383	0.0324087	0.133364	0.0196258	0.122702	0.0357999	-0.0267871	0.747856	0.0790855	0.0446531	0.0487535	0.208589	0.00520195	0.897599	-0.0308893	0.430914
ENSG00000053702.10	-0.101824	0.102385	0.0418225	0.23921	-0.0225768	0.704714	0.0146188	0.812718	-0.101051	0.137903	0.064011	0.41166	0.00449539	0.9064	-0.0782368	0.0992847	-0.100495	0.0788939	0.0107919	0.841975	0.01486	0.720719	0.00215376	0.967257	0.0296718	0.588451	0.0198694	0.719552	0.0705815	0.375845	0.0593533	0.124478	0.0383795	0.295617	0.0444462	0.252502	-0.0144039	0.705507
ENSG00000053747.11	-0.0085775	0.891171	-0.0188528	0.592876	-0.234931	7.51422e-05	0.0838467	0.165757	-0.0129178	0.834605	0.235631	0.00208877	-0.0216987	0.559667	0.0129804	0.784945	-0.0338565	0.555686	0.177506	0.000935221	0.162644	8.85301e-05	0.170766	0.00100949	0.148881	0.00597544	0.116777	0.0363309	0.054171	0.498505	-0.0729317	0.0528282	0.103559	0.00507415	0.0325824	0.360698	0.0434989	0.211926
ENSG00000053770.7	0.100632	0.0533081	-0.0388098	0.185103	-0.0939935	0.0524395	-0.143687	0.00480127	0.0335421	0.567164	-0.101336	0.1141	0.15661	3.49512e-07	-0.0138011	0.722402	0.0852072	0.0720286	-0.0133444	0.765002	-0.06594	0.0536453	-0.00288075	0.946936	-0.0397426	0.375969	0.0303901	0.507051	0.059189	0.405027	-0.081161	0.0106291	-0.0830391	0.00587781	-0.0067745	0.827331	0.00683963	0.823092
ENSG00000053900.6	-0.0403476	0.476791	0.000158146	0.996034	0.0940568	0.0820118	0.134329	0.0142226	-0.0330888	0.55451	0.150034	0.0301102	-0.0668418	0.0472535	0.0218392	0.609279	-0.0385056	0.456842	0.105004	0.0309015	0.105557	0.00475374	0.0928662	0.0488185	0.0838852	0.0878944	0.0214142	0.669932	0.0311509	0.649388	0.0410492	0.232585	0.0744392	0.0252326	0.0117716	0.720538	0.0112145	0.729673
ENSG00000053918.11	-0.0396623	0.486895	0.070991	0.0270039	0.019177	0.721011	0.452933	3.34804e-17	-0.0488249	0.366087	0.507173	5.905e-14	-0.244162	2.94576e-13	0.01231	0.770883	-0.0802728	0.12234	0.362463	2.23369e-14	0.322715	9.39169e-19	0.340686	1.26415e-13	0.370851	9.78829e-15	0.19232	0.000106791	0.0127099	0.860438	0.152631	5.68285e-06	0.27551	1.8981e-17	0.0683452	0.0342721	0.0639695	0.049629
ENSG00000054116.7	-0.00500059	0.933265	0.0283267	0.398209	0.103032	0.0656237	-0.0255847	0.662727	-0.0297302	0.6391	0.0256119	0.726939	0.0220354	0.536027	-0.0885971	0.0484841	-0.0241855	0.655389	0.124	0.0158994	0.0549173	0.164909	0.12065	0.0154448	0.156081	0.00260997	0.157715	0.00273502	0.0396678	0.623895	0.00209535	0.954184	0.00621604	0.859549	-0.0183766	0.608601	0.00657853	0.853028
ENSG00000054118.9	0.176359	0.00283216	-0.0807016	0.0154492	-0.0178151	0.747559	-0.233716	4.03006e-05	0.164529	0.00504607	-0.384249	8.51775e-08	0.11376	0.00126344	0.102205	0.0204768	0.176008	0.00113817	-0.297377	2.46346e-09	-0.234686	7.15701e-10	-0.276753	1.05029e-08	-0.348326	4.2282e-12	-0.23622	5.01859e-06	-0.09138	0.189679	-0.0876196	0.0140544	-0.191453	1.63e-08	-0.0295728	0.380147	-0.04827	0.145638
ENSG00000054148.13	-0.0790465	0.143075	-0.0367428	0.224779	0.168851	0.000938074	-0.0276994	0.598777	-0.0239536	0.662033	-0.11499	0.0838372	-0.0118386	0.712487	-0.019088	0.637888	-0.0596246	0.228258	-0.131723	0.00428323	-0.0583003	0.101554	-0.136519	0.00225382	-0.123044	0.00844327	-0.128809	0.00651353	-0.101664	0.173146	0.00214797	0.947535	-0.019519	0.536134	-0.0160556	0.611877	-0.0264448	0.393405
ENSG00000054179.7	-0.0828956	0.207658	-0.0575184	0.116591	-0.00614656	0.919071	0.0195659	0.759232	-0.129456	0.0451845	0.0128756	0.872787	-0.00801347	0.837435	-0.0187191	0.704662	-0.0557848	0.354254	-0.0321041	0.566875	-0.0245645	0.570192	-0.0465389	0.391428	-0.0233424	0.679597	-0.0506664	0.379296	0.0475293	0.550707	-0.049281	0.211053	0.00786188	0.837023	-0.0238024	0.541829	-0.0695167	0.0704818
ENSG00000054219.9	0.123949	0.0233154	-0.0494248	0.108809	-0.0495612	0.336924	-0.182431	0.000613408	0.155955	0.00579763	-0.253657	0.000148969	0.0429035	0.193151	0.12364	0.00234604	0.137894	0.00562849	-0.27796	1.93518e-09	-0.220639	4.41996e-10	-0.264915	3.64466e-09	-0.288265	6.79916e-10	-0.20349	1.99186e-05	0.00723965	0.918396	-0.0649364	0.0515146	-0.142727	7.25658e-06	-0.0434047	0.168335	-0.0202874	0.525215
ENSG00000054267.16	0.0931134	0.0405426	-0.0126554	0.620296	-0.0144032	0.732707	-0.160439	0.000317683	0.0417585	0.366219	-0.218151	7.74169e-05	0.0534718	0.0500436	0.0243288	0.470957	0.0814961	0.0489636	-0.124791	0.00134458	-0.120006	5.83462e-05	-0.110587	0.00339821	-0.158235	5.45864e-05	-0.0767514	0.0552686	-0.094258	0.097277	-0.0642253	0.0204983	-0.118059	7.357e-06	-0.044918	0.0916079	-0.00753126	0.776536
ENSG00000054277.8	-0.0992088	0.149536	-0.0301237	0.424205	-0.0130382	0.838897	0.196387	0.00267166	-0.048679	0.445956	0.223613	0.00685206	-0.146539	0.000256635	-0.0374705	0.463202	-0.128708	0.0408473	0.133544	0.0227442	0.175384	9.42964e-05	0.137884	0.0151147	0.142622	0.0156325	0.0383913	0.527825	0.107876	0.199402	0.0930216	0.021299	0.164374	3.71495e-05	-0.0110552	0.772984	-0.0188145	0.615372
ENSG00000054282.11	-0.095	0.132072	-0.0349906	0.319696	0.0713966	0.227196	-0.011869	0.846922	-0.0576884	0.388985	-0.0813303	0.293409	-0.123027	0.000923347	-0.0304942	0.520234	-0.0732354	0.201483	-0.0196195	0.718468	0.00920358	0.825058	-0.0188735	0.720552	0.0181259	0.740811	0.0247494	0.657279	0.0171497	0.824225	-0.0594965	0.116824	-0.00112291	0.97569	-0.0443717	0.232683	-0.0370601	0.312729
ENSG00000054392.8	0.0285647	0.663617	0.0150145	0.683848	-0.090109	0.140069	0.14593	0.0219188	-0.0112375	0.862471	0.106257	0.182208	-0.0682032	0.0829431	0.0572755	0.218195	-0.020743	0.728941	0.0326217	0.561069	0.107634	0.0133237	0.0394363	0.468875	0.00503595	0.929446	-0.0644962	0.265209	0.117437	0.162778	0.0384155	0.33232	0.0865048	0.0246618	0.0194902	0.621743	0.0388213	0.315787
ENSG00000054523.12	0.0334017	0.547528	0.0115844	0.710001	-0.0924732	0.075797	0.0443161	0.413414	0.0179068	0.776386	0.0281509	0.679776	0.0258755	0.43329	0.0441338	0.284464	0.0203061	0.687951	0.00571166	0.90407	0.0208917	0.565702	0.0137404	0.764847	-0.0278785	0.561885	-0.0417899	0.388337	0.042645	0.583405	-0.00800721	0.812386	0.0334211	0.299399	0.0213222	0.523836	0.0270461	0.407457
ENSG00000054598.5	-0.22242	0.000180808	0.0660681	0.05019	-0.108593	0.0518643	0.215751	0.00015376	-0.164788	0.00428198	0.403278	1.64459e-08	-0.0771293	0.0301976	-0.13837	0.00184316	-0.238968	8.97282e-06	0.317167	2.62345e-10	0.261439	1.36857e-11	0.29308	1.7295e-09	0.326496	9.62403e-11	0.209961	5.84876e-05	0.0325699	0.566912	0.110027	0.00194073	0.220625	1.35387e-10	0.0946748	0.00530851	0.109939	0.001043
ENSG00000054611.9	0.00951746	0.855834	-0.0150756	0.604883	0.0636253	0.195593	0.0335545	0.504878	-0.0219441	0.690638	0.0534075	0.403707	-0.0718754	0.020052	-0.0542093	0.166439	0.0152131	0.751593	0.0827502	0.0628942	0.0102762	0.765025	0.0803883	0.0620674	0.115141	0.0104596	0.157328	0.000589151	-0.144122	0.0388616	0.0426222	0.176454	-0.0149958	0.62196	0.00854985	0.772007	0.0273588	0.351136
ENSG00000054654.11	0.123051	0.0331584	-0.0765741	0.0208443	-0.156089	0.00486933	-0.178267	0.00176492	0.103654	0.0843317	-0.151749	0.0343804	0.107465	0.00233389	0.0288584	0.509596	0.108937	0.0395577	-0.169775	0.000658145	-0.187221	1.0259e-06	-0.158787	0.00101613	-0.174111	0.000563754	-0.0482264	0.347701	-0.0840595	0.272963	-0.150869	2.22338e-05	-0.137562	5.48431e-05	0.0200042	0.568017	0.000625744	0.9855
ENSG00000054690.9	0.0757685	0.228578	-0.139776	5.93385e-05	0.0908394	0.121962	-0.433212	2.30141e-13	0.131954	0.0316801	-0.503627	1.12504e-11	0.234075	2.246e-10	0.0396329	0.40054	0.0972562	0.0888621	-0.482818	8.26459e-21	-0.366259	6.43944e-20	-0.456834	6.35456e-20	-0.48309	2.07522e-20	-0.304789	2.34405e-08	0.00944798	0.905232	-0.226015	1.06023e-09	-0.27336	3.26002e-14	-0.0580497	0.101607	-0.066134	0.0610591
ENSG00000054793.9	0.120247	0.0331457	-0.00702395	0.825771	-0.122951	0.0202037	-0.0852131	0.121869	0.0395993	0.534701	-0.0770572	0.270217	0.123487	0.000288371	0.00311224	0.941338	0.1233	0.0171264	0.0267463	0.577064	-0.0517494	0.162953	0.0416449	0.370266	-0.0109017	0.823884	0.0553128	0.258739	0.0547058	0.455203	-0.0785992	0.0192245	-0.0855892	0.00906713	-0.0198351	0.552574	0.00410679	0.900557
ENSG00000054965.6	0.0675961	0.272505	-0.000496312	0.988672	-0.0571521	0.330671	-0.0213641	0.723044	0.0335904	0.575688	-0.0896517	0.241309	0.0115002	0.756759	0.0656188	0.157546	0.0319725	0.570206	-0.0666474	0.211489	-0.0367139	0.36703	-0.0571208	0.269128	-0.106153	0.0488636	-0.103521	0.0588075	-0.0499484	0.513712	0.00942032	0.801307	-0.0224987	0.53323	-0.0199222	0.588174	-0.00125557	0.972195
ENSG00000054967.8	-0.145436	0.0138544	0.115924	0.000409879	0.000917421	0.986833	0.44029	2.22349e-15	-0.0536502	0.348757	0.578517	1.09786e-16	-0.225371	6.66453e-11	-0.0867358	0.0517576	-0.195436	0.000302916	0.465844	1.1237e-21	0.377694	6.18971e-24	0.442226	6.91726e-21	0.454759	3.03608e-20	0.281301	4.38335e-08	-0.0209091	0.76447	0.174366	5.99718e-07	0.310094	2.21905e-20	0.137636	2.76463e-05	0.0893609	0.00661369
ENSG00000054983.12	-0.00553128	0.928951	0.0194901	0.565326	-0.0505251	0.377587	0.241806	3.57031e-05	-0.0160382	0.789921	0.217642	0.00340917	-0.117561	0.00112023	0.0929283	0.0430017	-0.0284089	0.613793	0.0921559	0.0791282	0.125613	0.00169554	0.0842034	0.0977703	0.0668063	0.205628	-0.0520185	0.337439	0.0362425	0.584882	0.0871416	0.0160565	0.14974	2.59385e-05	0.0421822	0.224134	0.00940604	0.783192
ENSG00000055044.6	0.00951347	0.869336	0.00233345	0.942331	0.148211	0.00549866	0.000856997	0.987986	-0.0699643	0.261351	-0.0305652	0.668403	-0.0528575	0.126172	0.0702227	0.100997	0.018808	0.718577	-0.135107	0.00612344	-0.0425081	0.262607	-0.141837	0.00299425	-0.0941304	0.059022	-0.126559	0.0117656	-0.115823	0.16393	0.0601988	0.083484	0.0167821	0.619434	-0.047073	0.174599	-0.0523538	0.125579
ENSG00000055070.12	-0.0778586	0.163369	0.00983226	0.75307	0.0244556	0.639845	0.291222	4.97784e-08	-0.0295262	0.608193	0.29304	1.31006e-05	-0.113546	0.000631745	-0.102219	0.0139475	-0.120844	0.0170874	0.281899	1.94702e-09	0.229657	2.12502e-10	0.2721	2.17897e-09	0.268106	1.4822e-08	0.191794	8.2337e-05	-0.058253	0.451175	0.127564	0.0001491	0.166548	2.63247e-07	0.0325499	0.305831	0.0356381	0.263006
ENSG00000055130.11	0.041717	0.481673	-0.0589246	0.0778871	-0.0718126	0.193372	-0.145434	0.0113376	-0.0025049	0.968958	-0.200895	0.00570412	0.141359	5.67078e-05	-0.0870022	0.0475434	0.0250931	0.642285	-0.106408	0.0357472	-0.153639	6.21352e-05	-0.0989275	0.044146	-0.0886617	0.0827515	0.020151	0.699096	0.059864	0.408038	-0.102963	0.0040713	-0.124873	0.000265602	-0.066937	0.0561947	-0.0183667	0.593416
ENSG00000055147.13	0.0210797	0.70265	0.00504372	0.868055	0.0332044	0.511009	0.109739	0.0609199	-0.0266921	0.633084	0.211974	0.00226187	-0.0281073	0.381312	0.02033	0.618398	0.0250272	0.616288	0.134736	0.00428249	0.106598	0.00325518	0.136877	0.00274368	0.142592	0.0026088	0.0919744	0.0576091	-0.00428539	0.950397	0.0851867	0.00926385	0.0558251	0.0813256	0.0129412	0.691723	0.0224338	0.484902
ENSG00000055163.14	-0.208469	0.00162796	-0.0150445	0.68889	0.0188417	0.76289	0.125736	0.0515381	-0.0843598	0.244458	0.072088	0.379357	-0.144532	0.000290228	-0.0421177	0.397891	-0.195225	0.0012952	0.00139681	0.980563	0.05034	0.250096	-0.0197677	0.721734	-0.00238999	0.967206	-0.0822075	0.16255	0.0132746	0.871643	0.0670977	0.097291	0.105037	0.0068617	-0.023719	0.541412	-0.0131957	0.731848
ENSG00000055208.13	0.0997126	0.0562545	0.00587345	0.84165	-0.184621	0.00015351	0.0155911	0.759158	0.0875849	0.139786	0.0198538	0.757387	0.0434379	0.165674	-0.00457034	0.906777	0.0581718	0.221916	0.104995	0.0177676	0.047425	0.165667	0.118115	0.00588603	0.060746	0.179505	0.0632004	0.165008	0.136203	0.0383512	-0.0123101	0.698063	0.000328745	0.991443	-0.000525346	0.98607	0.0135738	0.646477
ENSG00000055211.8	0.101883	0.0857839	-0.0432305	0.188102	0.00388331	0.944763	-0.0884266	0.122187	0.0408834	0.523676	-0.207552	0.00436794	-0.0268764	0.444671	0.0748686	0.0925745	0.113975	0.0354265	-0.142395	0.00497785	-0.11517	0.00308272	-0.13093	0.0076396	-0.128009	0.0127657	-0.0757847	0.150297	-0.052284	0.514529	-0.0161147	0.64709	-0.0975447	0.00492568	-0.0771482	0.0233606	-0.0405429	0.223837
ENSG00000055332.12	0.0835154	0.0969061	-0.0297915	0.293358	-0.0543942	0.241566	-0.00174595	0.97185	0.0957054	0.0965575	0.0473996	0.446182	0.0584277	0.0529882	0.0264394	0.481468	0.0734786	0.109626	0.0240369	0.578366	-0.0164324	0.619871	0.0301977	0.471567	0.00761596	0.861688	0.0291721	0.509064	-0.0746899	0.334923	-0.0376183	0.22262	-0.00851467	0.77129	0.0410231	0.165374	0.0333538	0.248004
ENSG00000055483.15	0.0847638	0.160916	0.0112995	0.739381	-0.0843005	0.142656	-0.0224991	0.700852	0.0946111	0.117837	-0.136896	0.0670263	0.0381808	0.287009	0.0710719	0.119899	0.119082	0.0314952	-0.131136	0.0124533	-0.14136	0.000346723	-0.126163	0.0130721	-0.155898	0.00328877	-0.0690765	0.201189	-0.165503	0.0479903	-0.0316769	0.377488	-0.10733	0.00239489	0.00576461	0.867664	0.0120972	0.724254
ENSG00000055609.13	0.0744515	0.156159	0.00583375	0.845092	-0.0905447	0.067578	-0.0317436	0.539294	0.0697165	0.241555	-0.0432883	0.506353	0.0676531	0.031965	0.0360152	0.35825	0.047251	0.323447	-0.0308973	0.494598	-0.0255323	0.461497	-0.0142832	0.744857	-0.0718044	0.118299	-0.0372041	0.420289	-0.00719459	0.925621	-0.0271771	0.401644	-0.0235524	0.442001	0.016658	0.604444	0.0278855	0.375088
ENSG00000055732.8	0.102496	0.0604858	-0.0403896	0.169886	-0.116177	0.0210826	-0.294317	7.49508e-09	0.0467184	0.381403	-0.356537	2.99703e-08	0.145541	3.95526e-06	0.0473065	0.241777	0.10002	0.0449986	-0.279952	5.06254e-10	-0.247293	1.326e-12	-0.264149	1.36637e-09	-0.267605	3.56646e-09	-0.181102	0.000113681	0.0213395	0.729955	-0.112437	0.00034002	-0.192014	7.65111e-10	0.00280285	0.924842	-0.0152436	0.602225
ENSG00000055813.5	0.0915815	0.161745	-0.0535299	0.139121	-0.177482	0.00329693	-0.162877	0.0100204	-0.0116696	0.855526	-0.0139044	0.861046	0.115591	0.00278402	-0.0633947	0.194149	0.105303	0.0768121	0.0979318	0.0806953	-0.0494893	0.25268	0.0991101	0.0681149	0.10236	0.0698786	0.201639	0.000425663	0.0304325	0.70171	-0.0854921	0.026915	-0.110939	0.00391106	0.0601536	0.10953	0.0621376	0.0896855
ENSG00000055917.11	0.118392	0.0113435	-0.0317318	0.228947	-0.0951204	0.0297147	-0.139814	0.00223899	0.0458484	0.368329	-0.144031	0.0125385	0.0830433	0.00304686	0.033575	0.33878	0.114699	0.00724549	-0.0908412	0.0233359	-0.0996341	0.00115606	-0.0751368	0.0532462	-0.116554	0.0042007	-0.0422888	0.303751	0.0187568	0.775162	-0.105181	0.000233372	-0.111493	4.46277e-05	-0.0227597	0.409532	0.0126785	0.643977
ENSG00000055950.12	0.0351503	0.52169	-0.0802506	0.00919867	0.111543	0.0328831	-0.250927	2.09172e-06	0.0206878	0.708742	-0.365677	3.71405e-08	0.0952044	0.00355759	0.0213992	1	0.0993396	0.04713	-0.335252	5.14384e-13	-0.269103	2.91463e-14	-0.332154	1.52012e-13	-0.289219	8.13294e-10	-0.156739	0.00123649	-0.0639867	0.390712	-0.138388	2.8879e-05	-0.207724	5.33421e-11	-0.105884	0.000883831	-0.0888756	0.00455286
ENSG00000055955.11	-0.0754552	0.253036	0.0242506	0.496693	0.167471	0.00694341	0.0219651	0.715713	-0.0527672	0.423246	-0.0229832	0.768967	0.00794587	0.836583	-0.0261668	0.595299	-0.0728693	0.227843	-0.114458	0.0390047	-0.0890311	0.0387948	-0.124142	0.0205814	-0.0970976	0.0812325	-0.0746465	0.19686	-0.0895403	0.196693	0.00409202	0.913376	-0.0269882	0.483079	0.012145	0.725156	0.0166311	0.626094
ENSG00000056050.6	-0.116147	0.059266	0.00990013	0.776665	0.103092	0.0772397	0.130037	0.0330624	-0.0966935	0.122819	0.114872	0.131862	-0.124284	0.000855494	-0.0370346	0.424697	-0.097388	0.0835611	0.161009	0.00232071	0.181474	8.19407e-06	0.150616	0.0033191	0.149034	0.00531897	0.0599919	0.268078	-0.0818256	0.301797	0.0755097	0.047032	0.130418	0.000296192	-0.0355354	0.346725	-0.0131858	0.720697
ENSG00000056097.11	0.0500303	0.362221	0.00245808	0.936691	-0.153292	0.00280066	0.023407	0.662711	0.00114899	0.985482	0.0642126	0.341722	0.0772869	0.0184321	-0.0172275	0.67519	0.0311165	0.532954	0.169281	0.000276145	0.102824	0.00430007	0.177088	8.57295e-05	0.11478	0.0150187	0.100448	0.0354155	0.219849	0.00256778	-0.0566999	0.087268	0.0307151	0.338057	0.0156516	0.62951	0.0296843	0.352321
ENSG00000056277.11	0.000812289	0.98814	0.0403274	0.187169	-0.048746	0.337786	-0.0195187	0.717485	0.103649	0.0888415	-0.137828	0.0406362	0.038234	0.226674	0.0619693	0.143067	0.0244683	0.520728	-0.114144	0.0145916	-0.0513426	0.153591	-0.10596	0.0193249	-0.131794	0.00507096	-0.138068	0.00376788	-0.0232936	0.742766	-0.0179211	0.589658	-0.0334811	0.293238	0.0203257	0.529481	0.0123987	0.699672
ENSG00000056558.6	-0.0227207	0.737814	-0.0478862	0.201216	0.0315897	0.620033	-0.0776761	0.234837	0.0881194	0.181079	-0.0860278	0.296225	0.0157145	0.696539	0.0932657	0.0654322	-0.0293798	0.637627	-0.186989	0.00112965	-0.0798719	0.071071	-0.18426	0.000920122	-0.191143	0.000991741	-0.196719	0.000909231	0.0282128	0.725288	-0.0855371	0.0340749	-0.000860405	0.982608	-0.00674482	0.861602	-0.0463633	0.226437
ENSG00000056586.11	0.104406	0.0440704	-0.0269085	0.357536	-0.108872	0.0240136	-0.118469	0.0191287	0.0747499	0.208952	-0.101151	0.115287	0.0754964	0.0152867	0.016524	0.669124	0.0805478	0.0886833	-0.062092	0.161778	-0.0735559	0.0312343	-0.04955	0.25032	-0.0902361	0.0437345	-0.0390908	0.390319	-0.00998524	0.887197	-0.0480084	0.129495	-0.0588483	0.0521554	-0.0100922	0.741869	0.00828445	0.782787
ENSG00000056661.9	-0.0364645	0.528047	0.0220087	0.495953	-0.0731763	0.17038	0.171361	0.00207625	-0.107086	0.059836	0.323337	3.57822e-06	-0.0486955	0.156265	-0.111032	0.00929119	-0.0657759	0.210925	0.289914	1.91663e-09	0.178962	1.65126e-06	0.26585	1.35974e-08	0.287284	3.90202e-09	0.25594	2.90262e-07	-0.120494	0.100635	0.0181525	0.596861	0.0884713	0.00825524	0.0732586	0.0272394	0.033944	0.306333
ENSG00000056736.5	-0.0496717	0.467865	0.0458568	0.225219	0.0715159	0.257365	-0.0170424	0.797597	-0.0581388	0.377977	-0.038708	0.641648	-0.0544934	0.178786	-0.0227753	0.654792	-0.116987	0.060015	-0.0232303	0.691326	0.0223169	0.621017	-0.0204448	0.717945	-0.0141129	0.810516	-0.0470464	0.435803	0.0370248	0.650115	0.080254	0.0466366	0.0569457	0.155429	0.0435513	0.265218	0.0670679	0.0839959
ENSG00000056972.14	-0.189049	0.00303809	0.0920852	0.00837884	-0.00542716	0.926512	0.395156	4.85874e-11	-0.0122574	0.853179	0.447577	4.40488e-09	-0.128022	0.00057666	-0.137113	0.00368296	-0.18219	0.00167484	0.317477	2.66636e-09	0.237485	9.52547e-09	0.290329	1.96117e-08	0.347835	8.22671e-11	0.250694	6.21564e-06	0.0954563	0.232878	0.207514	1.68099e-08	0.203287	3.88596e-08	0.0830769	0.020772	0.0766928	0.0297234
ENSG00000056998.14	0.172441	0.00324376	-0.0608294	0.055441	0.00335399	0.951182	-0.479622	2.95065e-19	0.177943	0.0025529	-0.56303	3.92336e-16	0.247298	1.76644e-13	-0.00105554	0.980683	0.214006	6.52617e-05	-0.366629	3.11504e-14	-0.405986	2.097e-28	-0.338945	4.05078e-13	-0.359518	1.73405e-13	-0.131212	0.0100634	0.0821773	0.177348	-0.196824	2.31464e-09	-0.35204	9.46712e-27	-0.0988011	0.00141252	-0.0595531	0.0552268
ENSG00000057019.11	0.133112	0.0133463	-0.024846	0.407875	-0.105446	0.03449	-0.178808	0.000548863	0.0566779	0.350808	-0.133788	0.0413284	0.109414	0.000630603	0.0200394	0.618816	0.140882	0.00417052	-0.00421762	0.926393	-0.0623718	0.0770057	0.0198835	0.652999	-0.0232371	0.614786	0.0548201	0.241532	0.0885325	0.180113	-0.0764924	0.0176266	-0.105177	0.00081677	-0.037859	0.217686	0.0011021	0.971109
ENSG00000057252.8	-0.0237022	0.697811	-0.0149777	0.660852	0.0941328	0.100478	-0.00845752	0.8871	0.0450326	0.45322	-0.0598161	0.419937	-0.0361329	0.318627	0.0685112	0.132792	-0.0290067	0.602473	-0.223739	1.45735e-05	-0.0787625	0.0484131	-0.220662	1.22316e-05	-0.208372	6.7129e-05	-0.221395	2.92946e-05	-0.000932137	0.989771	0.00381699	0.917518	0.0101872	0.774213	-0.0188477	0.596417	-0.0157562	0.65625
ENSG00000057294.9	0.152988	0.00744666	-0.111907	0.000350024	0.0799143	0.136425	-0.42226	6.16883e-16	0.142958	0.00523292	-0.588213	4.40273e-19	0.223724	1.41885e-11	0.137392	0.0012042	0.186985	0.000338503	-0.544364	1.81422e-32	-0.430822	7.41659e-34	-0.514182	6.35767e-31	-0.54647	4.2084e-32	-0.379349	1.2104e-14	0.0200923	0.732987	-0.236791	3.19706e-13	-0.308686	1.64658e-21	-0.0524944	0.0744952	-0.0366714	0.21928
ENSG00000057608.12	-0.106843	0.0541815	-0.0692073	0.0246499	0.0686568	0.186349	-0.00605885	0.909222	-0.0280157	0.648028	-0.113755	0.089069	-0.0763623	0.0195044	0.00199049	0.96159	-0.104417	0.0379607	-0.0435137	0.357137	0.0539815	0.137522	-0.0372838	0.415428	-0.0626462	0.186838	-0.124343	0.0104909	0.0447262	0.552018	-0.015968	0.631442	0.0521998	0.105111	-0.0785256	0.0133502	-0.0822775	0.00865328
ENSG00000057657.10	-0.0171012	0.791998	0.0141534	0.695123	0.0856371	0.158995	0.108694	0.0846395	0.0155591	0.800346	0.140541	0.0752813	-0.15571	4.31513e-05	-0.0667769	0.167574	-0.0449676	0.446816	0.0392302	0.479602	0.00172307	0.967928	0.0308605	0.565913	0.0511145	0.362015	0.064469	0.258406	0.0644136	0.36517	0.0469058	0.229757	0.0239969	0.526165	-0.00640267	0.868275	-0.0323747	0.394165
ENSG00000057663.8	-0.0670178	0.21428	0.0338343	0.262315	-0.0242762	0.627587	0.0951562	0.0735718	-0.0634168	0.297523	0.120387	0.0690089	-0.0720471	0.0231486	-0.0289632	0.473834	-0.0731389	0.134903	0.223419	1.2725e-06	0.178718	3.93944e-07	0.21739	1.16451e-06	0.188475	5.18501e-05	0.100567	0.0350975	0.144764	0.0426521	0.110391	0.000799524	0.113247	0.000309324	-0.00429025	0.892921	0.0453484	0.151644
ENSG00000057704.6	0.0016914	0.97926	0.0178403	0.612599	-0.00734055	0.901568	0.131335	0.0320547	0.0401516	0.498059	0.245748	0.00146093	0.0172801	0.649429	-0.0857808	0.0734267	-0.0325302	0.588139	0.11805	0.0297209	0.0238181	0.573757	0.111465	0.0336578	0.164502	0.00261239	0.189108	0.000723279	0.0660369	0.388065	0.0669245	0.0776596	0.0498808	0.185753	0.0410699	0.260373	0.0611347	0.0861431
ENSG00000057757.5	-0.0620701	0.316618	-0.00730873	0.833991	0.0728009	0.213731	0.0550404	0.367295	-0.0451063	0.485431	0.126165	0.0986346	-0.0282405	0.448093	-0.0798946	0.0861031	-0.0980053	0.08178	0.16154	0.0023857	0.131014	0.00138926	0.155017	0.00264861	0.176674	0.00100838	0.12816	0.0188453	0.00191857	0.98013	0.0831017	0.0285583	0.0987409	0.00683801	-0.0282571	0.455245	-0.00715624	0.846997
ENSG00000057935.9	0.167069	0.0135484	-0.0783287	0.0378051	0.0729256	0.244455	-0.275637	1.99055e-05	0.103523	0.114771	-0.282745	0.000566272	0.057347	0.151551	0.00683524	0.892244	0.159154	0.010004	-0.195627	0.000607806	-0.224755	3.17554e-07	-0.187343	0.000691654	-0.206076	0.000373828	-0.0475281	0.422301	0.108467	0.173555	-0.05929	0.134353	-0.194323	6.00604e-07	-0.102371	0.00839622	-0.0710433	0.062854
ENSG00000058056.4	0.0898209	0.123551	-0.0709387	0.0287265	0.0348852	0.523915	-0.224245	7.45608e-05	0.146574	0.0116876	-0.3355	2.06503e-06	0.0757402	0.0282993	0.027982	0.521805	0.0938186	0.0777649	-0.31456	1.86063e-10	-0.282718	1.0689e-13	-0.303477	2.20967e-10	-0.310283	3.99708e-10	-0.165783	0.00121183	-0.0160774	0.808073	-0.0839978	0.014984	-0.205757	1.22711e-09	-0.0703715	0.0343965	-0.0384741	0.245874
ENSG00000058063.11	0.0877182	0.0781974	-0.04731	0.0934988	-0.0912824	0.0514735	-0.153552	0.00169588	0.0672253	0.232483	-0.192029	0.00163817	0.0880887	0.00333406	0.0550579	0.137571	0.0893492	0.0479625	-0.152956	0.000315423	-0.129184	7.63994e-05	-0.134945	0.00106216	-0.176872	3.54732e-05	-0.103027	0.0178396	0.00866291	0.894597	-0.0968851	0.00146519	-0.107378	0.000216601	-0.0194484	0.511981	0.00986273	0.736619
ENSG00000058085.10	-0.158491	0.0235882	-0.0162613	0.672007	0.0375951	0.55408	0.0508625	0.444241	0.0287412	0.674104	-0.00676949	0.935532	-0.0409299	0.320566	0.072416	0.162072	-0.0593921	0.353292	-0.0683548	0.24624	-0.00552659	0.903835	-0.0908692	0.111053	-0.0680875	0.25173	-0.112936	0.0647508	0.0329647	0.670154	0.0455744	0.261758	0.0330334	0.418063	-0.0140615	0.716458	-0.00850614	0.822719
ENSG00000058091.12	0.000719221	0.990503	-0.00754277	0.817484	-0.0290437	0.598848	0.184305	0.0011023	-0.00848924	0.891547	0.263704	0.000250517	-0.11742	0.000709181	-0.0081296	0.853468	-0.0128662	0.810792	0.177366	0.000407318	0.135116	0.00045083	0.169163	0.000495614	0.141538	0.00534217	0.0991707	0.0556955	0.10301	0.152324	0.103439	0.00282057	0.102423	0.00282033	0.0267093	0.433875	-0.00561934	0.865951
ENSG00000058262.5	-0.154535	0.007469	0.0308151	0.331244	0.118342	0.0269108	0.272326	9.85444e-07	-0.151903	0.0119706	0.245908	0.000480201	-0.128671	0.000138703	-0.0788068	0.0686004	-0.188218	0.000371597	0.163427	0.000940725	0.187851	6.57927e-07	0.142636	0.0029136	0.166371	0.000813604	0.0583501	0.252467	0.0235111	0.745153	0.151525	8.7728e-06	0.186374	2.81816e-08	-0.0128537	0.700119	-0.0153315	0.644817
ENSG00000058272.11	0.0541357	0.275419	-0.00169391	0.952244	-0.0404322	0.389316	-0.0201343	0.682346	-0.0420499	0.451626	0.0544713	0.377711	0.0212039	0.481727	0.0199727	0.592666	0.0312884	0.49067	0.0779116	0.0672616	0.0417683	0.202625	0.0850643	0.0394156	0.0448024	0.299629	0.0416677	0.33839	0.0295249	0.668968	0.00777013	0.800796	0.0179693	0.536823	0.0257166	0.390821	0.0366458	0.210335
ENSG00000058335.11	-0.162102	0.0126879	0.091691	0.0117504	-0.104957	0.083634	0.426163	4.93548e-12	-0.00533724	0.932058	0.480412	6.85436e-10	-0.1511	8.35682e-05	-0.01226	0.800653	-0.121957	0.0399767	0.345661	2.29239e-10	0.292189	4.07606e-12	0.325736	6.93501e-10	0.321307	4.9277e-09	0.157459	0.00572602	0.0786167	0.307041	0.138839	0.000307601	0.252171	1.85599e-11	0.0675502	0.0753625	0.0165781	0.65749
ENSG00000058404.15	-0.00373878	0.954199	0.033658	0.353457	0.0110492	0.855739	0.294935	2.16185e-06	-0.0120382	0.85251	0.319901	4.64871e-05	-0.0777451	0.0432075	0.0241092	0.62284	-0.0567349	0.339497	0.0618784	0.269674	0.130905	0.002298	0.0574483	0.289743	0.0966906	0.0857385	-0.00460128	0.936605	-0.0179672	0.817327	0.137969	0.000423889	0.146472	0.000118658	0.0270946	0.469406	-0.0220653	0.552554
ENSG00000058453.12	-0.0410085	0.346099	0.0422853	0.0809676	0.0182112	0.64891	0.078689	0.0606416	-0.0250236	0.576032	0.13672	0.00945224	-0.0459599	0.0743824	0.0201969	0.533705	-0.0486069	0.218216	0.0493306	0.185141	0.0696601	0.0148274	0.0451115	0.211234	0.0902558	0.0158022	0.043136	0.26054	-0.0899292	0.138334	0.0159058	0.541847	0.0806253	0.00148533	0.0321994	0.186159	0.0504257	0.0342965
ENSG00000058600.11	0.128501	0.0391367	-0.0501639	0.160319	-0.146014	0.0139281	-0.214274	0.000455732	0.0635369	0.348851	-0.100506	0.190864	0.10328	0.00589598	-0.029739	0.528354	0.110939	0.0505515	-0.0352156	0.515985	-0.116742	0.00479548	-0.0225882	0.66713	-0.0291866	0.593837	0.0810989	0.143808	-0.0489425	0.554011	-0.115256	0.0024901	-0.117821	0.00136078	0.0264506	0.486969	0.038713	0.302013
ENSG00000058668.10	0.0991943	0.0934918	0.00523481	0.874299	-0.139143	0.0123728	-0.0383094	0.506136	0.0549154	0.404413	0.0775909	0.288007	0.109525	0.00180419	-0.0296012	0.503717	0.0765642	0.157383	0.104008	0.0393545	0.0174287	0.655243	0.111461	0.0226181	0.0727266	0.153856	0.119158	0.0215162	0.120572	0.10958	-0.0563181	0.114553	-0.0356689	0.303875	0.00191036	0.956772	0.0375077	0.275507
ENSG00000058673.11	0.102434	0.0411804	0.0106102	0.708662	-0.0868074	0.0652	-0.090198	0.0662119	0.102127	0.0847846	-0.0791749	0.201017	0.0777013	0.0096244	0.0451538	0.227733	0.0875532	0.0558723	-0.0540597	0.209104	-0.0584126	0.0762644	-0.0369457	0.376203	-0.0872242	0.0457081	-0.0391786	0.373534	-0.00559059	0.935598	-0.0350228	0.254226	-0.0562969	0.0545237	-0.0129023	0.66444	0.0159296	0.584726
ENSG00000058729.6	0.108745	0.0466145	-0.0308803	0.304581	0.0532144	0.291436	-0.114107	0.0296502	-0.0948636	0.0712933	-0.132524	0.0461796	0.0147104	0.649334	0.0860939	0.0338734	0.110369	0.0268228	-0.10444	0.0242001	-0.0806441	0.0243601	-0.0939705	0.0363366	-0.0913325	0.0501877	-0.0678911	0.1572	-0.00839306	0.900978	-0.0202481	0.531459	-0.078846	0.0133067	-0.0784998	0.013182	-0.065578	0.0355371
ENSG00000058799.9	-0.110731	0.0870185	0.0482507	0.186775	0.134984	0.0278194	0.0370932	0.559696	-0.0608731	0.38505	0.0544365	0.493315	0.0543882	0.160538	-0.0879759	0.0694194	-0.098276	0.0957418	0.121149	0.0295987	0.0823258	0.0537601	0.107073	0.0474714	0.121533	0.0302553	0.0878562	0.123446	0.0449642	0.597846	0.0180369	0.648675	0.0635109	0.0942193	-0.040709	0.299485	-0.0467509	0.226536
ENSG00000058804.10	0.108176	0.0631216	0.0147934	0.65205	-0.0101355	0.850982	0.131146	0.0218695	-0.0341817	0.570286	0.132763	0.0649213	-0.000947385	0.978267	0.0772213	0.0739588	0.0588432	0.26525	0.05476	0.275113	0.0636817	0.0968431	0.0650712	0.180712	0.0224576	0.656626	0.00844695	0.8696	0.0547516	0.457642	0.0696658	0.0492622	0.0450287	0.185094	0.00992547	0.77533	0.011172	0.742805
ENSG00000058866.10	-0.135115	0.0367023	0.00888715	0.807703	0.00317281	0.958207	0.123444	0.0537316	-0.180603	0.00622029	0.0939251	0.238929	-0.0851907	0.0271145	-0.0366411	0.451136	-0.153421	0.00920731	0.00742303	0.895358	0.0547758	0.205654	-0.0122854	0.822308	0.0266774	0.636928	-0.0557839	0.331625	-0.105911	0.200146	0.0614301	0.118813	0.120671	0.00142423	0.0710513	0.0617913	0.0617468	0.105554
ENSG00000059122.12	0.0665024	0.238028	-0.00687884	0.815663	0.00248379	0.961055	-0.166542	0.0011501	-0.03979	0.42891	-0.137138	0.0385057	-0.0125819	0.694179	0.0172761	0.679449	0.0477446	0.356403	-0.121884	0.00865028	-0.108278	0.00269636	-0.130234	0.00364155	-0.118191	0.0116131	-0.0738959	0.129561	-0.198699	0.00101054	-0.0376642	0.229974	-0.0938258	0.00421377	0.072869	0.0109914	0.0591649	0.0337318
ENSG00000059145.14	0.0381081	0.468282	0.0174175	0.558097	0.0125236	0.799877	0.150734	0.00370147	0.044188	0.430073	0.259406	5.94898e-05	-0.0677764	0.0313259	-0.00427151	0.914295	0.000546194	0.990908	0.208693	3.76236e-06	0.147851	1.46214e-05	0.206712	2.26849e-06	0.165845	0.000274349	0.130541	0.00502623	-0.0256169	0.736605	0.0465317	0.149252	0.0828525	0.0076366	0.0923907	0.00283423	0.0643677	0.0350826
ENSG00000059377.11	-0.17779	0.0050941	0.12794	0.000296937	0.0329969	0.576379	0.431618	7.03302e-13	-0.0635633	0.296757	0.490933	9.10953e-11	-0.217933	5.75545e-09	-0.0663235	0.164054	-0.191987	0.000865439	0.431047	3.63783e-16	0.385411	1.89908e-21	0.411405	9.59251e-16	0.438017	2.24112e-16	0.23749	1.89635e-05	0.017506	0.817881	0.177828	2.83345e-06	0.323076	5.64021e-19	0.0316947	0.374452	0.0255886	0.475684
ENSG00000059378.8	-0.155779	0.0139571	-0.0111242	0.745782	0.0256189	0.655159	0.301801	3.32786e-07	-0.134728	0.0203889	0.518547	2.39868e-12	-0.191969	1.01993e-07	-0.0728445	0.11621	-0.198853	0.000526824	0.332529	2.12903e-10	0.266278	5.3108e-11	0.297244	4.51967e-09	0.357954	1.09691e-11	0.222002	4.90207e-05	-0.0973763	0.186271	0.124888	0.000669538	0.258602	5.02454e-13	0.102201	0.0023972	0.0723673	0.0319319
ENSG00000059573.4	-0.0417208	0.542189	0.0618266	0.0982496	-0.0342434	0.592581	0.105823	0.103849	-0.150638	0.0222883	0.143627	0.0811485	0.0100581	0.800223	-0.0249477	0.622941	-0.0301236	0.627912	0.188799	0.00103895	0.163833	0.000229182	0.19571	0.000431633	0.160353	0.00578649	0.0960587	0.108743	0.0332308	0.672721	0.0941819	0.0173175	0.0996681	0.0123992	0.00436904	0.906664	0.00917546	0.806295
ENSG00000059588.5	0.0158305	0.790003	0.0584923	0.0763604	0.0170974	0.756089	0.20132	0.00044945	0.00481449	0.936864	0.301718	3.05896e-05	-0.0342518	0.330996	0.0366936	0.40864	-0.00615702	0.909396	0.20642	4.62917e-05	0.166037	1.88569e-05	0.205991	2.67354e-05	0.162212	0.00151222	0.100713	0.0548023	-0.118071	0.127138	0.0697953	0.0491652	0.123621	0.000353123	0.0928848	0.00839666	0.0672135	0.0521105
ENSG00000059691.7	0.0786734	0.230728	-0.0842675	0.0221811	0.0873009	0.160326	-0.282994	7.17244e-06	0.0891851	0.177385	-0.326741	3.61617e-05	0.169116	1.52601e-05	-0.0236243	0.630697	0.133608	0.0256736	-0.250383	6.83462e-06	-0.248104	6.61901e-09	-0.236124	1.16596e-05	-0.217078	0.000106578	-0.0732272	0.203972	-0.0416789	0.610793	-0.123676	0.00152606	-0.227678	1.87763e-09	-0.101862	0.00732407	-0.0310305	0.407596
ENSG00000059728.6	0.12266	0.0365577	-0.0688091	0.0356442	-0.0220557	0.683312	-0.163796	0.00569173	0.114852	0.0906581	-0.128185	0.0742705	0.0303879	0.384679	0.0297918	0.493226	0.125409	0.0175632	-0.114019	0.0231482	-0.132318	0.000552811	-0.101794	0.0362503	-0.114174	0.0239679	-0.0392039	0.44779	0.0235161	0.747196	-0.0396653	0.265065	-0.118707	0.000487006	-0.0424348	0.220223	-0.0460495	0.175372
ENSG00000059758.3	0.106828	0.0655678	-0.0307467	0.334198	-0.0453005	0.392106	0.0571931	0.307311	-0.0297033	0.606912	0.144095	0.0413073	0.0402327	0.236925	-0.00496756	0.907607	0.0574725	0.271924	0.0453657	0.353278	-0.0319654	0.397263	0.0313712	0.507627	0.0314319	0.524669	0.0716334	0.153946	-0.0313459	0.680396	-0.00394943	0.909187	-0.0144533	0.666373	0.0965976	0.00386898	0.0790595	0.0162089
ENSG00000059769.15	-0.125949	0.0410504	-0.025889	0.444028	0.189073	0.000955512	-0.0244527	0.676249	0.0802549	0.204956	-0.0911446	0.223286	-0.047327	0.193938	-0.00545406	0.905813	-0.0674315	0.232849	-0.0646857	0.214685	0.00816474	0.839854	-0.0668446	0.185117	-0.0417237	0.428905	-0.0809912	0.133086	-0.0459839	0.549572	-0.031259	0.390303	0.0107838	0.764588	-0.0776963	0.027678	-0.0535779	0.114521
ENSG00000059804.11	-0.0975351	0.12974	0.0365798	0.294907	0.000266622	0.996369	0.347482	7.98838e-09	-0.172667	0.00312419	0.522202	4.09199e-12	-0.165907	7.13663e-06	-0.058386	0.217142	-0.131747	0.0236554	0.358018	1.98142e-11	0.288676	2.63595e-12	0.332279	1.29861e-10	0.364881	1.17267e-11	0.231398	3.12772e-05	-0.00957416	0.885327	0.15623	2.70872e-05	0.255664	3.0772e-12	0.0762287	0.0324245	0.0494	0.160331
ENSG00000059915.12	-0.0789564	0.122896	0.0531999	0.0652817	0.0358703	0.449385	0.0265863	0.595399	-0.0301109	0.563604	0.00930501	0.881536	-0.0248524	0.417044	-0.0481607	0.205122	-0.0719748	0.122777	0.0038383	0.930252	0.0102983	0.759855	0.00430882	0.919269	0.00648378	0.883245	-0.00269503	0.952158	-0.138804	0.058879	0.0476362	0.127016	0.0245082	0.41003	0.0393892	0.209709	0.0190568	0.537053
ENSG00000060069.12	0.00249852	0.955708	0.0633011	0.0109898	0.00424713	0.918141	0.174701	6.43263e-05	0.0121569	0.795818	0.246445	6.80909e-06	-0.060746	0.0211013	-0.0873972	0.0093707	-0.035051	0.39213	0.230907	1.59698e-09	0.124934	1.82923e-05	0.219472	3.40122e-09	0.227368	3.96901e-09	0.200832	3.5094e-07	-0.0833031	0.216208	0.0680692	0.0119475	0.0785449	0.00265478	0.0863701	0.000861248	0.0842398	0.00108665
ENSG00000060138.8	-0.0870457	0.194967	-0.00405343	0.913481	0.100261	0.108905	0.133126	0.0397544	-0.0764474	0.267009	0.0111978	0.890886	-0.149333	0.000170697	0.00519775	0.916703	-0.0795378	0.194011	0.0300822	0.59873	0.0625243	0.157684	0.0217135	0.694562	0.0147677	0.797325	-0.023817	0.68457	-0.0375787	0.6456	0.0304316	0.443971	0.0665672	0.0905717	0.0295824	0.44789	0.0629941	0.0984164
ENSG00000060237.12	0.130638	0.0151398	-0.0277119	0.365699	-0.150186	0.00312086	-0.0447617	0.39884	0.0453164	0.458018	-0.0120243	0.857128	0.10892	0.000782151	-0.00443383	0.91265	0.105278	0.0322417	0.0375778	0.415718	-0.0396923	0.263962	0.0478646	0.284981	0.006307	0.892893	0.0715546	0.129038	0.0053604	0.941953	-0.073446	0.0268869	-0.0638178	0.0425313	0.0167099	0.6077	0.0276544	0.384342
ENSG00000060339.9	0.034623	0.476027	0.0433893	0.10903	-0.105589	0.019802	0.0815418	0.0846071	0.00886723	0.86202	0.153609	0.00959563	0.0173508	0.54616	0.0115148	0.752583	-0.000356554	0.993535	0.133044	0.00134166	0.101134	0.00146855	0.137713	0.000613092	0.109234	0.00894907	0.0684748	0.109022	0.00877057	0.892681	0.0190966	0.511163	0.067517	0.0168158	-0.00153554	0.957156	0.00959032	0.731022
ENSG00000060491.12	-0.00321275	0.943038	-0.0141039	0.582437	0.058949	0.166831	-0.00890464	0.84128	0.0484965	0.327087	-0.0332296	0.551588	-0.0296549	0.274673	0.0219164	0.515249	0.00110377	0.691253	-0.118858	0.00210992	-0.0961796	0.00115947	-0.132465	0.000400131	-0.0902664	0.0213262	-0.0615534	0.120322	-0.158068	0.0153973	-0.00468736	0.865183	-0.041879	0.111933	0.014698	0.574162	-0.0229095	0.372822
ENSG00000060558.3	-0.123551	0.0411939	0.137678	5.37043e-05	-0.00549153	0.922067	0.458988	1.89162e-15	-0.106789	0.0751412	0.487633	1.57787e-11	-0.218169	1.11889e-09	-0.0157479	0.729009	-0.134296	0.0146332	0.41086	6.25408e-16	0.379319	2.04526e-22	0.3997	4.67258e-16	0.413957	6.55882e-16	0.226328	2.10429e-05	0.00595023	0.932712	0.200518	2.85858e-08	0.30038	5.89458e-18	0.072504	0.0364315	0.0527058	0.130443
ENSG00000060642.6	-0.0610765	0.328599	-0.0204536	0.564393	0.144631	0.0140187	-0.260316	1.50511e-05	0.0246714	0.691696	-0.412525	6.19715e-08	0.117807	0.00156702	0.0206648	0.661113	0.0274327	0.632103	-0.29958	2.16787e-08	-0.203429	6.44827e-07	-0.284488	4.04486e-08	-0.288828	8.92521e-08	-0.217813	8.54458e-05	0.16693	0.0195117	-0.0742558	0.0507398	-0.154712	2.13927e-05	-0.105109	0.00293278	-0.0430389	0.227018
ENSG00000060656.15	-0.0906639	0.0991006	0.0333344	0.268484	-0.086206	0.0927917	0.110302	0.0335649	-0.00791077	0.884653	0.367083	1.93505e-08	0.00338918	0.916596	-0.171112	2.3686e-05	-0.128229	0.0106535	0.352881	7.30097e-15	0.233968	2.7554e-11	0.348909	1.77589e-15	0.368729	5.91602e-16	0.348138	1.39436e-13	0.0347759	0.589673	0.0488959	0.12656	0.148356	3.15071e-06	0.0276997	0.350698	0.0594668	0.0479183
ENSG00000060688.8	-0.0386379	0.55544	-0.0102409	0.78035	0.0421146	0.495559	-0.0731284	0.255075	-0.184732	0.00770358	-0.0855196	0.287615	0.0165487	0.670088	0.0345219	0.483313	-0.0152112	0.798687	-0.10138	0.0754588	-0.036533	0.400386	-0.104659	0.0582427	-0.0428157	0.453174	-0.0743324	0.205162	-0.210934	0.00949234	0.0430353	0.275225	0.0107231	0.781647	-0.0185549	0.63398	-0.0167626	0.659865
ENSG00000060709.9	0.0497071	0.442322	-0.125212	0.000382624	-0.118313	0.0493293	-0.297221	1.19717e-06	0.108451	0.0783099	-0.54064	2.80588e-12	0.106935	0.00466787	0.082935	0.0834756	0.104012	0.078252	-0.420681	2.85825e-15	-0.36017	9.34227e-19	-0.411548	1.3007e-15	-0.461668	1.1037e-17	-0.314044	2.13527e-08	-0.0522616	0.507109	-0.109287	0.0040475	-0.250062	1.36203e-11	-0.098012	0.00556946	-0.066991	0.059327
ENSG00000060718.14	-0.078216	0.188931	0.0803367	0.0133972	-0.0820396	0.138212	0.276357	8.14255e-07	-0.0111694	0.832306	0.499719	9.66421e-13	-0.0605189	0.0875279	-0.120138	0.00655487	-0.193919	0.000351192	0.438355	3.62126e-19	0.339278	8.67294e-19	0.420205	7.22858e-19	0.411206	1.12926e-16	0.265745	2.47416e-07	0.0953391	0.147025	0.126803	0.000255187	0.25581	1.35165e-13	0.0871317	0.00815779	0.0765518	0.0198749
ENSG00000060749.10	0.102098	0.0451027	-0.0136399	0.632587	-0.0961002	0.0443882	-0.137348	0.00563401	0.0413681	0.454458	-0.199748	0.00143324	0.0619176	0.0415683	0.0945472	0.0125995	0.108138	0.0199456	-0.158583	0.000244136	-0.115535	0.000504344	-0.14452	0.000572042	-0.19862	5.38176e-06	-0.141697	0.0014227	0.0367482	0.604548	-0.0634368	0.0406768	-0.0884953	0.00285023	0.000794624	0.978881	0.0219342	0.415602
ENSG00000060762.14	0.0526349	0.402279	-0.0656063	0.0600097	0.106023	0.0739503	-0.255472	2.07495e-05	0.136905	0.0300554	-0.414717	3.64851e-08	0.136357	0.000245522	0.0662138	0.160025	0.0598528	0.299723	-0.337717	1.36277e-10	-0.24285	2.58623e-09	-0.327749	1.25078e-10	-0.328141	7.92863e-10	-0.259184	1.98127e-06	-0.000979797	0.989728	-0.129738	0.000592428	-0.156628	1.75063e-05	-0.0755544	0.0352309	-0.0672478	0.0599556
ENSG00000060971.13	0.00515188	0.92805	-0.00636358	0.840293	0.0816102	0.124299	-0.11132	0.0420205	-0.0100419	0.849644	-0.0670067	0.333291	0.0767599	0.0226513	-0.0529985	0.212351	-0.0108298	0.835626	-0.0375399	0.436374	-0.0613596	0.0982606	-0.044284	0.343266	-0.0225353	0.643574	0.0258238	0.60389	0.0563795	0.444032	-0.052744	0.116821	-0.0548931	0.0976168	-0.0490987	0.132514	-0.00506481	0.874589
ENSG00000060982.10	-0.157256	0.0128163	0.118044	0.00111781	-0.0334133	0.579925	0.530527	6.61906e-19	-0.0713549	0.244536	0.616257	3.7437e-16	-0.248071	3.32081e-11	-0.0407785	0.396997	-0.200806	0.000486577	0.500651	4.54905e-21	0.467805	2.17997e-31	0.482967	6.57933e-21	0.483913	2.71767e-19	0.242453	1.84341e-05	0.0294438	0.634363	0.232345	8.85283e-10	0.384719	1.63456e-26	0.0559185	0.119112	0.0377325	0.292315
ENSG00000061273.13	-0.109776	0.0378341	0.0196901	0.499798	-0.0418283	0.389472	0.13007	0.0104463	-0.170601	0.000878199	0.21605	0.00072797	-0.0957525	0.00199	0.0201827	0.609801	-0.101759	0.0351445	0.0976707	0.0286491	0.117449	0.000652924	0.0752423	0.0819215	0.122008	0.0067407	0.0372477	0.419981	-0.107784	0.105009	0.0480696	0.126752	0.120375	8.15795e-05	0.0643383	0.0295861	0.0419882	0.153075
ENSG00000061337.11	-0.0723776	0.271921	-0.022251	0.537788	-0.0225807	0.71014	0.000799276	0.989911	-0.0163623	0.808216	-0.0661795	0.407088	0.044417	0.244832	-0.023613	0.626971	-0.00665447	0.911323	-0.154212	0.00559337	-0.15305	0.000344673	-0.163566	0.00240356	-0.126046	0.0246183	-0.0748167	0.19384	-0.0843245	0.332245	0.0522044	0.176493	-0.0598042	0.117285	0.0107871	0.769232	-0.0309284	0.395969
ENSG00000061455.10	-0.0650819	0.338998	-0.0343438	0.361415	0.0347929	0.585038	-0.0494431	0.450396	-0.0352331	0.592127	-0.0813578	0.326114	0.000452174	0.991042	0.0408271	0.421887	-0.0410626	0.508697	-0.0365298	0.529689	0.0339328	0.448746	-0.0292942	0.60269	-0.0455616	0.436106	-0.0709057	0.238214	-0.0501758	0.527859	-0.0157143	0.693731	0.00429601	0.913919	-0.0195345	0.616172	-0.0296141	0.434527
ENSG00000061656.5	-0.0384425	0.559526	-0.017154	0.640434	0.0149646	0.805483	-0.0416463	0.509705	0.00585753	0.927154	-0.00969952	0.902521	-0.0176224	0.654461	-0.0196306	0.687083	0.0197666	0.741802	-0.0504912	0.364147	-0.0853329	0.0478738	-0.0715668	0.183991	0.00181552	0.974142	0.0190387	0.738982	-0.0792196	0.320876	0.00556593	0.887344	-0.00962151	0.801183	-0.0113071	0.770755	0.0293537	0.44083
ENSG00000061676.10	0.0724251	0.171006	-0.00372612	0.899484	-0.125763	0.0102288	-0.0102843	0.841931	-0.013699	0.818833	0.0193113	0.765208	0.0666808	0.0342521	-0.0411638	0.295906	0.0353061	0.463423	0.11462	0.0106408	0.0481608	0.16631	0.123203	0.00461134	0.0812668	0.0723717	0.103408	0.0243781	0.123447	0.0940359	-0.041623	0.189194	-0.00963983	0.754894	0.01621	0.601802	0.0280252	0.357397
ENSG00000061794.8	0.0242923	0.683206	-0.113732	0.000615048	0.0790781	0.158677	-0.239037	2.70614e-05	0.00224633	0.970991	-0.372177	2.23909e-07	0.0686871	0.0528883	0.0248495	0.578598	0.0683787	0.210635	-0.269828	7.20654e-08	-0.224635	6.23923e-09	-0.265899	4.16867e-08	-0.264918	1.80416e-07	-0.183256	0.00043817	0.0734262	0.232211	-0.118003	0.00112586	-0.16405	2.16937e-06	-0.0697064	0.0365821	-0.0676281	0.0408454
ENSG00000061918.8	-0.0161999	0.793297	-0.0254668	0.453078	0.00720427	0.899244	-0.153175	0.00955006	-0.0376914	0.547016	-0.0586327	0.430923	0.0182205	0.615877	-0.0293619	0.518179	-0.00639222	0.909151	-0.0454912	0.384505	-0.084711	0.0353392	-0.0516284	0.308586	-0.0410708	0.434749	-0.0119252	0.824821	0.0726059	0.367176	-0.00807106	0.825985	-0.0421051	0.239295	-0.0155175	0.654854	-0.00702476	0.837572
ENSG00000061936.5	-0.0100034	0.877459	0.00536292	0.882805	-0.0758019	0.210946	0.0430239	0.493712	0.0972083	0.145516	0.0385773	0.626269	-0.0204606	0.596074	0.000319645	0.994745	-0.0488564	0.410488	-0.0115226	0.836038	0.0118593	0.781612	-0.0232478	0.666251	-0.0122485	0.827336	-0.0179672	0.75419	-0.15046	0.0727906	-0.0200493	0.605196	0.0267398	0.48177	0.054561	0.146473	0.00427961	0.908547
ENSG00000061938.12	-0.0508262	0.294949	0.00694911	0.795981	0.00900878	0.842741	0.116026	0.0129335	-0.0710778	0.142827	0.0667481	0.262173	-0.0424686	0.139563	-0.0255382	0.481047	-0.0888105	0.0452142	0.0375093	0.366953	0.0487262	0.126422	0.0286509	0.476596	0.0271231	0.519043	-0.0158323	0.712378	-0.144377	0.0332915	0.0159997	0.579175	0.0578333	0.040897	0.0566262	0.0436579	0.0425487	0.118938
ENSG00000061987.10	0.0811998	0.0966036	0.00017656	0.994863	-0.00403545	0.928754	-0.126949	0.00804635	0.0539479	0.326317	-0.128379	0.0319919	0.059966	0.0389815	0.0561206	0.12305	0.0818384	0.065179	-0.0929944	0.026443	-0.0643451	0.0452001	-0.072713	0.0736055	-0.119133	0.00473095	-0.0823287	0.0545418	-0.0364742	0.604535	-0.0469878	0.115555	-0.0587287	0.0390075	0.0119224	0.682387	0.0363785	0.20257
ENSG00000062194.11	0.0331047	0.472116	-0.043483	0.0931924	0.0592909	0.167249	-0.184289	3.82292e-05	-0.0327406	0.465894	-0.278633	6.55322e-07	0.0515294	0.0594622	0.0677887	0.0485516	0.0902359	0.0308077	-0.238708	9.93186e-10	-0.187315	2.36357e-10	-0.239818	2.23912e-10	-0.234666	2.50921e-09	-0.157768	9.90737e-05	-0.069313	0.278757	-0.110226	6.47723e-05	-0.135882	3.68331e-07	-0.0757935	0.00468301	-0.0693702	0.00916025
ENSG00000062282.10	-0.0492462	0.472016	-0.00660133	0.861631	0.0910064	0.157434	-0.0476075	0.463678	0.0143957	0.831836	-0.0213628	0.795786	0.147656	0.00024976	-0.161285	0.00143115	-0.0436958	0.485932	0.0667637	0.246622	-0.0263178	0.553539	0.0544729	0.328783	0.0613395	0.291318	0.129044	0.0334588	0.115969	0.148672	-0.0515196	0.199295	-0.0451846	0.254633	-0.0150837	0.696747	0.0114693	0.764361
ENSG00000062370.12	-0.0438452	0.466189	-0.00219579	0.948314	-0.0999541	0.0751783	0.035279	0.549588	-0.0566323	0.371955	0.0490439	0.503643	0.0227845	0.525091	0.0204989	0.647484	-0.0155684	0.776045	0.0377415	0.461517	0.0684645	0.0845674	0.0470408	0.343432	0.0336441	0.515153	-0.0375349	0.474379	-0.0634592	0.438683	0.0567376	0.117974	0.0564751	0.106992	0.0443441	0.212082	0.0245566	0.485725
ENSG00000062485.14	0.0900632	0.126308	-0.0737738	0.0257085	-0.0219582	0.694621	-0.408601	1.60791e-13	0.173871	0.00257771	-0.514794	1.83587e-13	0.255044	6.52493e-14	-0.0317935	0.468573	0.132342	0.0136463	-0.372645	2.19215e-14	-0.343321	3.0918e-20	-0.357798	3.55104e-14	-0.388999	2.17124e-15	-0.202933	7.69851e-05	0.164765	0.0137056	-0.176384	4.40964e-07	-0.291103	1.81956e-18	-0.11639	0.000329019	-0.0874152	0.00736262
ENSG00000062524.11	0.0415474	0.534175	-0.0758497	0.0409203	0.0454653	0.465182	-0.0765317	0.234636	-0.0149524	0.823507	-0.0319046	0.693821	0.00959709	0.808921	0.0828068	0.0948297	0.0484869	0.423982	-0.0922646	0.104305	-0.0483243	0.273222	-0.0844038	0.124669	-0.104744	0.0674912	-0.098006	0.0945329	-0.071187	0.369186	-0.0444152	0.262532	-0.0370699	0.342827	-0.0161373	0.671742	0.0113754	0.761594
ENSG00000062582.9	-0.0736783	0.181075	-0.0337937	0.280176	0.138902	0.00763561	-0.130924	0.0154487	0.0532497	0.377127	-0.266293	8.16107e-05	0.0505369	0.128378	2.99541e-05	0.99942	-0.0475646	0.344541	-0.230534	8.3362e-07	-0.128759	0.000350272	-0.231924	3.0985e-07	-0.20669	1.3867e-05	-0.177577	0.000216622	-0.0316719	0.663651	-0.0407716	0.230513	-0.0838453	0.009131	-0.0538544	0.100797	-0.0456993	0.156898
ENSG00000062598.13	0.0196989	0.757726	0.0150229	0.672077	-0.0460642	0.447613	0.0853134	0.166788	0.00207234	0.981893	0.146311	0.0605605	0.0289065	0.443102	0.0118757	0.803185	-0.0425116	0.464465	0.057222	0.294819	0.0335363	0.422168	0.0653102	0.217073	0.0680631	0.216383	0.0167165	0.766782	0.0917503	0.27461	0.113051	0.00320877	0.0823027	0.0261067	0.0667374	0.0672845	0.0434687	0.225009
ENSG00000062650.13	0.111753	0.0269456	-0.00671658	0.816039	-0.0969827	0.0429038	-0.0212137	0.670125	0.0984082	0.0938356	-0.0255108	0.684337	0.0622417	0.0411827	0.0339274	0.371197	0.0852615	0.0648976	-0.00880221	0.839681	-0.0293893	0.376572	-0.000448233	0.991524	-0.0549727	0.214017	-0.0125014	0.779067	0.0193435	0.780836	-0.0401609	0.196801	-0.048347	0.101277	-0.00968187	0.742676	0.00958753	0.743085
ENSG00000062716.6	-0.150076	0.0114267	0.0871441	0.00805749	0.143718	0.00902203	0.533283	6.38218e-22	-0.218437	0.000195615	0.618907	4.59254e-19	-0.204061	4.26588e-09	-0.034264	0.437451	-0.195129	0.000311442	0.44771	3.63449e-20	0.421007	2.29821e-29	0.416791	1.12837e-18	0.425195	5.24964e-18	0.21485	2.90227e-05	0.0838769	0.235874	0.166862	1.64566e-06	0.354923	2.61084e-26	0.093062	0.00556361	0.0869712	0.00847932
ENSG00000062725.5	0.127351	0.00879033	-0.0268561	0.322387	-0.067944	0.130907	-0.232922	6.18652e-07	0.121619	0.0264729	-0.276551	2.47535e-06	0.101273	0.000448079	0.0353731	0.326999	0.149354	0.00072199	-0.205885	4.5735e-07	-0.200452	2.0757e-10	-0.188911	1.85487e-06	-0.220392	8.65782e-08	-0.095591	0.0233141	-0.00566644	0.929276	-0.0961544	0.00104223	-0.184163	4.01987e-11	-0.025236	0.365998	0.00348883	0.898689
ENSG00000062822.8	-0.0624476	0.198509	0.0107701	0.692794	0.0653091	0.143354	0.09886	0.0367077	-0.0635872	0.179955	0.0315623	0.593884	-0.060079	0.0376348	0.0447924	0.212675	-0.0488197	0.26779	-0.0493588	0.232527	0.0295697	0.353026	-0.0524	0.190973	-0.0635032	0.126789	-0.0980717	0.0204389	0.00199082	0.974963	-0.00297285	0.918382	0.0414918	0.140429	0.00254503	0.926954	-0.0238625	0.384687
ENSG00000063015.15	-0.0497462	0.439888	0.0460885	0.200734	-0.00250418	0.967057	0.0935847	0.128687	-0.082979	0.193594	0.156033	0.0445333	0.000918928	0.981084	-0.0902827	0.0583892	-0.0890553	0.129472	0.20158	0.000205247	0.138734	0.000990148	0.207023	8.1037e-05	0.21154	0.000107111	0.165303	0.00315309	-0.0137101	0.851205	0.0403409	0.295635	0.107266	0.00414471	0.0496039	0.17578	0.0632152	0.0830951
ENSG00000063046.13	0.141461	0.0108517	-0.0492031	0.101773	-0.0268236	0.602976	-0.338664	7.21488e-11	0.0950564	0.068039	-0.513211	4.95607e-15	0.109206	0.000750979	0.105258	0.0103895	0.189528	0.000179992	-0.383985	3.43246e-17	-0.296156	3.75077e-17	-0.35287	1.31512e-15	-0.384625	5.82459e-17	-0.246338	2.53925e-07	0.0530901	0.432269	-0.115816	0.000305632	-0.251804	1.71134e-15	-0.117346	9.60525e-05	-0.113961	0.000176368
ENSG00000063127.11	0.0340191	0.616387	-0.0697351	0.0600409	0.0371493	0.555072	-0.136155	0.0359963	0.0594921	0.412233	-0.141282	0.0855958	-0.0363703	0.360529	0.00791798	0.875155	0.063818	0.301625	-0.109447	0.0573356	-0.101679	0.0222296	-0.114042	0.0408422	-0.078392	0.176549	-0.00670906	0.910123	0.0527904	0.498922	-0.0872637	0.0303862	-0.105854	0.00754778	-0.0295221	0.44678	-0.0381237	0.323578
ENSG00000063169.6	0.0671309	0.0840112	-0.00739547	0.737732	-0.00642031	0.859455	-0.0550421	0.15972	0.00437127	0.91595	0.0158582	0.738643	0.0464705	0.0477458	0.0113509	0.700427	0.0497754	0.15999	-0.051605	0.13092	-0.0839084	0.0011664	-0.0514051	0.120827	-0.0151625	0.652219	0.0200956	0.563841	-0.18297	0.00331855	-0.0298761	0.214537	-0.044709	0.0522828	0.0459325	0.0562459	0.044643	0.0575864
ENSG00000063176.11	0.105275	0.0277992	-0.0628501	0.0182522	0.087445	0.0504319	-0.259462	2.10947e-08	0.10981	0.0219238	-0.273694	2.27696e-06	0.10391	0.000247214	0.040685	0.257149	0.129576	0.00293326	-0.305989	3.0264e-14	-0.264792	4.90628e-18	-0.295283	3.83198e-14	-0.270728	3.42004e-11	-0.119027	0.00459831	-0.0581502	0.372412	-0.081352	0.0049901	-0.198261	4.38896e-13	-0.00335613	0.905881	-0.0358538	0.203286
ENSG00000063177.8	-0.132365	0.0162645	-0.045087	0.150477	0.187592	0.000300735	-0.0415739	0.441681	-0.00385096	0.947975	-0.226286	0.000800835	-0.0972463	0.00333512	0.0519809	0.210162	-0.0928697	0.0647878	-0.25762	4.06596e-08	-0.104635	0.00398896	-0.266516	4.51215e-09	-0.238368	5.11038e-07	-0.249812	1.97657e-07	-0.126813	0.0922257	-0.00748943	0.824711	-0.0155211	0.632725	-0.0513189	0.116258	-0.0689154	0.033293
ENSG00000063180.4	-0.218337	0.000217154	0.117415	0.00041101	-0.0616276	0.266485	0.311612	5.16825e-08	-0.121947	0.0534499	0.341925	1.67676e-06	-0.244121	2.38487e-12	-0.0328874	0.456377	-0.227189	2.17525e-05	0.233853	2.90734e-06	0.296151	9.0051e-15	0.209423	1.57867e-05	0.235541	2.85888e-06	0.0559034	0.277584	-0.0161605	0.814995	0.16207	5.8431e-06	0.271487	9.33052e-16	0.0127945	0.71323	-0.0201676	0.558047
ENSG00000063241.3	-0.0805249	0.169373	-0.02009	0.534092	0.111611	0.0434598	0.00618604	0.912294	-0.0150055	0.788138	-0.0200791	0.778472	0.0114386	0.742268	-0.0887196	0.0417886	-0.070651	0.189084	0.0130684	0.792217	0.0115256	0.76266	0.00407692	0.932394	0.00191206	0.9696	0.0160791	0.753641	-0.000184311	0.998115	-0.030131	0.38384	6.22158e-05	0.998541	-0.0243461	0.459642	-0.0221714	0.490881
ENSG00000063244.8	0.00309239	0.944735	0.00985796	0.687029	0.0334571	0.411782	0.0359187	0.405999	-0.023575	0.614728	0.00326902	0.951821	0.0143804	0.583536	0.0277924	0.401599	0.0320849	0.431685	-0.0280241	0.458704	-0.0275724	0.348871	-0.0252437	0.490697	-0.0219205	0.56499	-0.0113907	0.768525	-0.0968713	0.124073	-0.00321207	0.902403	-0.0331402	0.203844	0.0723466	0.00483498	0.00707002	0.778893
ENSG00000063245.10	0.0128675	0.736531	0.00712498	0.736863	0.0451479	0.202123	-0.0124629	0.739092	0.0177184	0.665811	-0.0240622	0.607799	0.019245	0.397211	-0.00690637	0.808657	0.00823773	0.812718	-0.0296036	0.366304	-0.034982	0.162523	-0.035165	0.268414	-0.0120406	0.71554	0.00826136	0.805754	-0.0642563	0.274522	-0.0203866	0.378557	-0.016403	0.460593	0.0191885	0.388547	0.0110495	0.612791
ENSG00000063322.9	0.0303263	0.612907	-0.09937	0.00312271	0.0384392	0.49663	-0.220129	0.000179989	-0.070795	0.270691	-0.375774	2.82183e-07	0.0180227	0.614812	0.106726	0.0169977	0.0998427	0.0674345	-0.385647	2.62503e-14	-0.237769	9.72854e-10	-0.372177	3.52233e-14	-0.360845	1.9454e-12	-0.267354	3.43298e-07	-0.00940879	0.898147	-0.106588	0.00352191	-0.162666	3.77794e-06	-0.0088149	0.805527	-0.0324166	0.364671
ENSG00000063438.12	-0.0329081	0.636874	0.0186319	0.621608	0.307582	1.83761e-06	0.0385532	0.553769	0.0405019	0.549853	-0.0723145	0.386186	-0.0413083	0.311904	0.10607	0.0393449	-0.0294697	0.643238	-0.168539	0.00362712	-0.0305333	0.49927	-0.153894	0.00601604	-0.16142	0.00574561	-0.207068	0.000555432	-0.136664	0.0912674	0.0263509	0.508371	0.0303054	0.452269	0.0217998	0.561122	-0.00347281	0.925775
ENSG00000063587.12	0.0381049	0.55284	-0.0341138	0.34168	-0.051452	0.390945	-0.0907528	0.14435	0.102575	0.103437	-0.145653	0.0647691	0.00592538	0.876393	-0.00406321	0.932762	0.0282511	0.62983	-0.15393	0.00493951	-0.119395	0.0047879	-0.145181	0.0061742	-0.158834	0.00414308	-0.070811	0.207681	0.0653768	0.370724	0.0359247	0.345286	-0.109647	0.00347959	-0.0247599	0.506989	0.00435079	0.905712
ENSG00000063601.12	0.118953	0.0419825	0.0295675	0.365891	-0.0215797	0.686443	-0.0197021	0.733465	0.0337549	0.61364	-0.0243212	0.736284	0.0408698	0.236001	0.0850664	0.0552074	0.117603	0.0281196	-0.00901545	0.859118	-0.0435227	0.259426	0.00506544	0.918105	-0.0422318	0.407201	-0.0227147	0.660919	0.0266567	0.705593	-0.00987928	0.779191	-0.0524591	0.124304	-0.00540954	0.876544	0.0380381	0.266709
ENSG00000063660.4	-0.219589	7.1787e-06	0.0916006	0.000685036	-0.0277554	0.544693	0.535666	3.78741e-34	-0.137903	0.00382991	0.618944	4.79293e-28	-0.215157	3.02269e-14	-0.0933607	0.0109354	-0.286085	1.05489e-10	0.481937	3.52498e-34	0.443363	6.63619e-51	0.45474	1.78108e-32	0.484793	5.83752e-34	0.240773	2.00333e-08	0.017084	0.763219	0.241874	2.88071e-18	0.400238	3.76107e-50	0.0786021	0.00193086	0.0536008	0.0377574
ENSG00000063761.11	-0.181397	0.0022742	0.0576805	0.0774719	0.033947	0.538396	0.218768	0.000124707	-0.132997	0.026277	0.372778	1.75069e-07	-0.00692714	0.842199	-0.192064	1.17864e-05	-0.184394	0.000631978	0.419522	1.85993e-17	0.290328	2.84644e-14	0.398027	8.91382e-17	0.423242	1.46663e-17	0.347561	1.14396e-11	0.0361096	0.622145	0.063622	0.0723649	0.184511	8.57348e-08	0.0745361	0.0262383	0.0634658	0.0654382
ENSG00000063854.8	0.0904458	0.0989025	-0.0242122	0.426912	-0.0074438	0.885199	-0.242493	3.00212e-06	0.0909349	0.0879854	-0.296545	6.66268e-06	0.133104	3.36498e-05	-0.0311851	0.44573	0.101855	0.0415406	-0.133845	0.00399551	-0.172065	1.28241e-06	-0.123903	0.00589408	-0.134623	0.00404117	-0.00642815	0.893889	-0.123163	0.0699575	-0.0723953	0.0242873	-0.170476	6.32697e-08	0.00284605	0.928128	0.00314127	0.919053
ENSG00000063978.11	0.0332595	0.618642	0.0296888	0.421144	-0.0221462	0.719069	0.269711	2.58665e-05	0.0283039	0.682723	0.318557	8.45997e-05	-0.119462	0.00218615	-0.0630286	0.20831	-0.0531144	0.382859	0.220627	0.000118816	0.119082	0.00642123	0.202627	0.000264371	0.239595	3.25577e-05	0.197243	0.000873335	0.11438	0.184905	0.129189	0.00105011	0.140704	0.000301393	0.0417886	0.269915	0.0520752	0.159141
ENSG00000064012.17	0.000249384	0.996892	0.121135	0.000430607	0.0682849	0.244132	0.145064	0.0153999	0.0723532	0.225392	0.293307	0.000108574	-0.0982873	0.00770125	-0.0393029	0.408331	-0.00703027	0.904326	0.253882	1.77838e-06	0.156595	0.000156548	0.245268	1.79668e-06	0.26646	6.13511e-07	0.220445	7.17617e-05	-0.0264644	0.721528	0.117465	0.0012847	0.114582	0.00209984	0.0474716	0.156051	0.0311342	0.344564
ENSG00000064042.13	0.0804329	0.189814	0.0772827	0.0240127	-0.0559329	0.329441	0.181243	0.00198574	-0.0309508	0.647149	0.232304	0.00168885	-0.062571	0.0878448	-0.00514757	0.910512	0.0417881	0.454452	0.265864	2.56494e-07	0.184868	3.65078e-06	0.272013	5.03577e-08	0.234985	6.86264e-06	0.173494	0.00110127	0.061285	0.38145	0.109213	0.00261424	0.0969024	0.00681936	0.0519971	0.134249	0.044429	0.196777
ENSG00000064102.10	-0.00730456	0.900693	0.0447869	0.174291	0.00806963	0.882833	-0.0852371	0.136046	-0.0563341	0.333577	-0.043857	0.537649	0.0622924	0.0753531	0.0624508	0.152533	0.0181018	0.735598	-0.0615622	0.221349	-0.00839742	0.828824	-0.0512701	0.293649	-0.0778198	0.124509	-0.0967727	0.0603075	0.0521616	0.493159	-0.0137661	0.697435	-0.00375801	0.912745	-0.00794054	0.818513	-0.00961507	0.776587
ENSG00000064115.6	0.0421983	0.493653	-0.0740413	0.0305072	-0.0140279	0.810064	-0.10998	0.065536	0.0395901	0.553365	-0.137161	0.0675592	0.0773519	0.0347417	0.0787614	0.0864064	0.0578087	0.303486	-0.160042	0.00242078	-0.109353	0.0070241	-0.150993	0.00309551	-0.159972	0.00264905	-0.139927	0.0100074	0.0588946	0.437982	-0.0761792	0.0395913	-0.0605575	0.0942728	-0.0561504	0.110557	-0.0223171	0.524373
ENSG00000064199.2	0.0260163	0.692363	0.0704506	0.0553898	-0.0265642	0.658777	0.257011	4.78154e-05	-0.126996	0.0653957	0.388158	9.7047e-07	-0.131514	0.00074922	-0.00126756	0.979374	-0.00133609	0.982199	0.344177	5.81723e-10	0.278318	7.18735e-11	0.339182	2.88531e-10	0.357975	1.4053e-10	0.247258	1.61126e-05	-0.00803037	0.916961	0.160843	4.08779e-05	0.192035	4.75944e-07	0.0482443	0.193289	0.0669168	0.0755996
ENSG00000064201.11	0.0094817	0.878656	0.059856	0.0865353	-0.0631697	0.278753	0.172937	0.00403734	0.0658253	0.288104	0.253757	0.000883448	-0.0484638	0.189556	0.0347548	0.452275	-0.00431825	0.939132	0.0989397	0.0612116	0.0692051	0.090647	0.0891836	0.08117	0.122402	0.0230014	0.0290312	0.594184	0.027147	0.710987	-0.0188126	0.615947	0.0923337	0.0103116	0.0502172	0.170821	-0.0161981	0.655933
ENSG00000064205.6	-0.128592	0.0222215	0.03948	0.208319	0.0566799	0.274905	0.351108	3.92995e-11	-0.144996	0.00779905	0.472081	2.2134e-12	-0.187761	1.59566e-08	0.0388022	0.356935	-0.173396	0.000671664	0.312199	3.84025e-11	0.343819	5.41207e-22	0.290889	2.02545e-10	0.329555	5.02085e-12	0.126156	0.0108847	-0.0117436	0.868749	0.102816	0.00194098	0.318608	7.68836e-24	0.029378	0.354276	0.0528351	0.0926613
ENSG00000064218.4	-0.111655	0.0943211	-0.0467035	0.19115	0.0146456	0.810478	-0.167743	0.00661556	0.0570337	0.392687	-0.204892	0.00905405	0.0364349	0.348317	-0.0469135	0.341205	-0.0613897	0.314023	-0.25981	2.36666e-06	-0.197088	5.01574e-06	-0.24507	4.09458e-06	-0.212591	0.000127522	-0.157367	0.00625218	-0.0999212	0.0723326	-0.0631063	0.100629	-0.114604	0.00317734	-0.0168818	0.645439	0.0241335	0.502635
ENSG00000064225.8	0.187557	0.00106095	-0.151384	8.49353e-07	-0.00585261	0.912435	-0.546979	7.35987e-27	0.139211	0.00931775	-0.631678	3.9207e-22	0.247435	3.60064e-14	0.0735764	0.0850488	0.198435	0.000147755	-0.556865	2.05489e-34	-0.478038	7.57452e-43	-0.534086	6.4341e-34	-0.545156	1.62117e-32	-0.318639	1.08657e-10	-0.00956576	0.87831	-0.270119	4.12145e-17	-0.38721	7.19672e-34	-0.0818121	0.00547931	-0.0494936	0.0969317
ENSG00000064270.8	-0.0362672	0.585997	0.0209837	0.576849	-0.112521	0.0663365	-0.0413318	0.520641	-0.0583006	0.398498	0.0663464	0.41192	-0.0195176	0.62387	-0.028139	0.57218	-0.0859471	0.159563	-0.0223929	0.693919	0.00664506	0.878918	-0.0245909	0.655418	0.0108906	0.849532	-0.0132316	0.820813	-0.0121745	0.88751	0.0211239	0.598085	0.0501937	0.194577	0.0172933	0.658445	0.0293008	0.449491
ENSG00000064300.4	-0.135448	0.0257942	0.0745719	0.0252497	0.0877741	0.115532	0.370915	9.3958e-11	-0.15069	0.00576855	0.473612	6.33957e-11	-0.165232	2.69675e-06	-0.103261	0.0217371	-0.165266	0.00277644	0.321538	2.27222e-10	0.267339	8.60887e-12	0.291682	3.0227e-09	0.340965	2.24542e-11	0.220462	3.28945e-05	-0.0321858	0.654237	0.185287	1.77394e-07	0.238533	7.01343e-12	0.114763	0.000695262	0.0766531	0.0224862
ENSG00000064309.10	0.0355921	0.591167	0.0618222	0.0866677	-0.0341374	0.578018	0.071901	0.252437	-0.0595529	0.340708	-0.0449909	0.571804	-0.0779149	0.0451278	0.0879091	0.071989	0.0536598	0.373958	-0.0169085	0.762538	0.0308546	0.477772	0.00639358	0.906112	-0.0283294	0.614594	-0.0693338	0.228917	-0.0714952	0.384357	0.0818705	0.035289	0.0377587	0.32964	0.00387047	0.918112	0.0166384	0.652539
ENSG00000064313.7	0.0641043	0.200742	0.0121162	0.669102	-0.0585058	0.212968	-0.060507	0.223202	0.0674979	0.242487	-0.0703219	0.258274	0.0632111	0.0359327	0.0472394	0.20726	0.0589348	0.195667	-0.0408608	0.343023	-0.0459285	0.163817	-0.03031	0.468271	-0.0582682	0.179714	-0.0365965	0.405623	0.0137124	0.852261	-0.0245818	0.428179	-0.0407982	0.16333	0.0115339	0.702279	0.00270455	0.927186
ENSG00000064393.11	0.172746	0.000899055	-0.020436	0.4896	-0.122249	0.012703	-0.100887	0.0507	0.104929	0.0691802	0.0052053	0.935669	0.12697	4.73145e-05	-0.0333734	0.392243	0.147483	0.00182818	0.0609134	0.177574	-0.0533753	0.12128	0.0774688	0.0769695	0.0407057	0.371427	0.137678	0.00275124	0.0199758	0.767983	-0.0551856	0.083295	-0.0928934	0.00230122	0.0311474	0.324321	0.00654496	0.832084
ENSG00000064419.9	0.114121	0.0401504	0.00124078	0.968582	-0.125679	0.0163533	-0.116139	0.0346475	0.0663007	0.281901	-0.1877	0.00663211	0.105999	0.00148707	0.0608974	0.143542	0.0878037	0.0845744	-0.0990852	0.0395138	-0.0936782	0.0104758	-0.0777827	0.0957972	-0.146306	0.00250932	-0.093194	0.0571209	0.0716896	0.342574	-0.0579378	0.0908597	-0.0804956	0.01319	-0.0291205	0.383659	-0.0331363	0.316036
ENSG00000064489.17	0.105639	0.0391097	-0.0828347	0.0037336	0.0665897	0.163955	-0.315068	1.30806e-10	0.0765714	0.146494	-0.403179	5.47687e-11	0.0884816	0.00374279	0.0654588	0.090033	0.14627	0.0016605	-0.385647	2.28729e-19	-0.305235	4.27746e-21	-0.376692	1.11064e-19	-0.365024	3.74168e-17	-0.197205	1.27168e-05	0.0246937	0.700573	-0.105603	0.000661544	-0.258777	6.86395e-19	-0.0288308	0.325254	-0.0669965	0.023604
ENSG00000064490.9	-0.0435838	0.421136	-0.0330633	0.275397	0.195894	9.51693e-05	-0.180301	0.000604907	0.0808752	0.168813	-0.29983	5.61418e-06	0.0482624	0.133544	-0.000539516	0.9894	-0.0121698	0.805773	-0.247549	6.85818e-08	-0.188364	8.03885e-08	-0.254274	1.0408e-08	-0.223488	1.49784e-06	-0.148232	0.00176783	-0.0435589	0.557251	-0.0984257	0.00251754	-0.124551	7.09217e-05	-0.0635495	0.0456532	-0.0531017	0.0866535
ENSG00000064545.10	-0.039426	0.399087	0.030763	0.245333	0.0906693	0.0397099	-0.0380094	0.40325	0.00731575	0.882902	-0.0616895	0.281891	0.014856	0.597404	-0.0675739	0.0548953	-0.0153046	0.721377	-0.027189	0.499768	-0.0329702	0.283482	-0.0287324	0.462027	-0.0219249	0.589754	0.0261035	0.526023	-0.0473176	0.499116	0.0180657	0.522907	-0.0451724	0.095908	-0.00654425	0.810782	0.0321323	1
ENSG00000064547.9	-0.148298	0.00881589	0.120311	0.00012591	0.00575778	0.912282	0.473781	4.3861e-19	-0.0725526	0.190658	0.628389	4.03632e-21	-0.207167	3.87671e-10	-0.0554127	0.192986	-0.209232	4.95492e-05	0.482068	2.28894e-25	0.421911	5.50495e-33	0.45574	3.03268e-24	0.473575	5.58697e-24	0.252127	3.15441e-07	0.00561638	0.935494	0.181984	3.90929e-08	0.349711	2.64518e-28	0.108419	0.00060692	0.0702985	0.0277849
ENSG00000064601.12	-0.132379	0.0111308	0.0825517	0.00414576	0.035771	0.457045	0.329379	2.06293e-11	-0.062831	0.215795	0.411229	3.4475e-11	-0.143717	2.58119e-06	-0.0737367	0.057745	-0.147148	0.00205593	0.357165	6.92182e-17	0.305188	9.93019e-21	0.337768	3.68256e-16	0.351752	4.37825e-16	0.215586	1.63423e-06	0.0713326	0.305688	0.131773	1.8048e-05	0.242912	2.55534e-16	0.048928	0.0818695	0.0344744	0.229785
ENSG00000064607.12	-0.0846477	0.208182	0.058756	0.117638	-0.0268153	0.671554	0.159417	0.0141334	0.021018	0.76916	0.210696	0.0106243	-0.00860233	0.830563	-0.0325905	0.519309	-0.123771	0.0441777	0.180907	0.00161093	0.173459	8.14082e-05	0.172405	0.00189826	0.125808	0.0303703	0.0509923	0.387395	0.0777409	0.39923	0.0177032	0.660707	0.136224	0.000488517	0.0473646	0.232424	0.0372347	0.340139
ENSG00000064651.9	0.0969001	0.0951598	-0.0544272	0.0911142	-0.0861835	0.107483	-0.131208	0.0198345	0.0451423	0.444478	-0.0706483	0.316431	0.0577013	0.0953337	-0.0415994	0.335286	0.0602503	0.25404	-0.0112697	0.819259	-0.0811844	0.0332231	-0.00704662	0.882791	-0.0483698	0.330025	0.0377208	0.456847	0.0409315	0.571219	-0.0670187	0.0540658	-0.0953918	0.00486126	-0.00216733	0.949228	0.00893975	0.788668
ENSG00000064652.6	-0.141503	0.0248827	0.108281	0.00243848	0.0499252	0.397394	0.36751	1.00297e-09	-0.164567	0.0056427	0.376152	7.1512e-07	-0.158992	2.44895e-05	0.0145601	0.758473	-0.144836	0.0114974	0.323967	1.29443e-09	0.33358	2.93914e-16	0.311662	1.6985e-09	0.321139	2.32181e-09	0.155911	0.00495945	0.0114957	0.863101	0.167768	8.21432e-06	0.273417	4.72567e-14	0.0279865	0.438297	0.0314661	0.390284
ENSG00000064655.14	-0.0607942	0.364763	0.0153906	0.670492	0.0197695	0.748688	0.209486	0.000784207	-0.0891984	0.132341	0.347117	1.5796e-05	-0.0266839	0.493801	-0.0683951	0.170449	-0.140608	0.0215172	0.190343	0.000745738	0.169813	0.000103914	0.159313	0.00353289	0.238893	2.61997e-05	0.144725	0.0140544	0.123243	0.0900715	0.00774046	0.840181	0.204398	1.6354e-07	0.0415989	0.23704	0.00961229	0.783637
ENSG00000064666.10	0.179699	0.002262	-0.0644113	0.0462766	0.0528831	0.340386	-0.393399	6.64414e-13	0.0302401	0.60307	-0.541775	8.22383e-15	0.0845857	0.0146276	0.129095	0.00335976	0.179179	0.000806307	-0.429036	1.50005e-18	-0.339409	1.54797e-19	-0.405985	8.68846e-18	-0.425248	5.45525e-18	-0.284534	3.87188e-08	-0.098178	0.141603	-0.142566	3.28127e-05	-0.281608	7.292e-17	-0.0399077	0.22175	-0.0612074	0.0586755
ENSG00000064687.8	-0.0576491	0.297185	-0.0180349	0.553613	-0.0351476	0.497001	-0.209196	8.41941e-05	-0.0531833	0.309901	-0.184254	0.0060455	0.153963	1.74773e-06	0.0530478	0.202868	-0.0197854	0.699537	-0.246874	1.47415e-07	-0.152388	2.68225e-05	-0.242425	9.73446e-08	-0.234078	8.26422e-07	-0.199695	4.17812e-05	-0.00252593	0.972941	-0.0995558	0.00208437	-0.0826684	0.0107045	-0.0226716	0.467856	0.00881752	0.775313
ENSG00000064692.14	-0.139025	0.0142057	0.0952652	0.00264235	-0.0328784	0.537838	0.395293	1.71488e-13	-0.146899	0.00576652	0.492605	4.62036e-13	-0.18728	1.96337e-08	-0.0373321	0.380309	-0.185526	0.000326758	0.402575	2.72972e-17	0.371744	4.65536e-25	0.377882	2.63823e-16	0.393585	3.09169e-16	0.190587	0.000139283	0.0454727	0.477837	0.173468	2.1905e-07	0.300435	7.47642e-21	0.0188832	0.564596	0.0224942	0.490562
ENSG00000064703.7	0.0524978	0.381291	-0.0215871	0.519896	-0.0758421	0.16788	-0.121355	0.0377314	0.0456651	0.45676	-0.0551498	0.449522	0.062592	0.0800504	0.0273519	0.541391	0.0531684	0.327208	-0.0186006	0.71776	-0.0364016	0.358254	-0.0185918	0.70925	-0.000768096	0.988201	-0.00581196	0.912625	-0.0203318	0.798174	-0.00943134	0.795637	-0.016236	0.644517	0.039173	0.254872	0.0186377	0.590538
ENSG00000064726.5	0.104451	0.0371945	-0.0653389	0.0208115	-0.0998146	0.0319039	-0.00347408	0.943307	0.021489	0.715362	0.0329428	0.591533	0.101342	0.000725127	-0.0198045	0.594388	0.0852526	0.0612873	0.0912377	0.0326436	0.00536261	0.870422	0.102607	0.0131526	0.0540689	0.209594	0.101942	0.0197669	0.0687359	0.335118	-0.0494593	0.103564	-0.0357307	0.221628	-0.0141868	0.627741	0.00706405	0.807389
ENSG00000064763.6	-0.202015	0.000665301	0.101469	0.00188061	-0.0118918	0.830258	0.405638	2.05362e-13	-0.083299	0.151528	0.454098	1.11885e-10	-0.156338	6.38436e-06	-0.0208851	0.641554	-0.20225	0.000200666	0.297356	2.74647e-09	0.327838	1.7809e-17	0.272562	1.79134e-08	0.268122	1.08647e-07	0.0966328	0.0625849	0.0738636	0.327493	0.133579	9.47041e-05	0.287984	3.21996e-17	0.0423927	0.190252	0.0240024	0.470982
ENSG00000064787.8	-0.0175863	0.790574	-0.0385384	0.299488	-0.0874634	0.152829	-0.0435585	0.503361	0.0241032	0.741368	-0.0462209	0.569446	-0.00596342	0.879724	-0.0398482	0.418652	0.0172909	0.773641	-0.0385273	0.497541	-0.0655798	0.132859	-0.0443593	0.420049	-0.057596	0.313836	0.00809936	0.889106	-0.0373211	0.65158	0.0409519	0.306715	-0.0775852	0.0443393	-0.0438936	0.28178	-0.0813696	0.0416968
ENSG00000064886.9	-0.12749	0.058957	0.00986658	0.790936	0.081883	0.195225	0.228372	0.000371403	0.0700151	0.259385	0.206559	0.0112123	-0.0566652	0.158561	0.0349668	0.48608	-0.130262	0.0359008	-0.00151327	0.978787	0.0828364	0.0609745	-0.0231019	0.674668	-0.00397361	0.945048	-0.0958852	0.100045	0.0787663	0.278538	0.0704198	0.075127	0.136598	0.000503138	-0.0065726	0.857903	0.0236564	0.526035
ENSG00000064932.11	0.0202117	0.663681	-0.0398462	0.122798	-0.0276711	0.522914	-0.111445	0.0125637	0.00852138	0.840191	-0.173266	0.00237783	0.0682177	0.0124531	0.00608788	0.862051	0.0171422	0.690699	-0.236781	1.17599e-09	-0.204448	8.38776e-12	-0.240325	1.70197e-10	-0.198016	7.25571e-07	-0.131117	0.0011594	-0.104995	0.0626019	-0.0842447	0.00234707	-0.107312	6.74755e-05	0.027053	0.298429	0.0179761	0.487122
ENSG00000064933.12	0.0807626	0.138949	-0.0531957	0.0830053	0.0266264	0.607326	-0.0792847	0.136186	-0.0618366	0.2584	-0.0909894	0.170013	0.0463701	0.160345	0.146985	0.000284694	0.142475	0.00412552	-0.207226	8.29199e-06	-0.140949	9.7718e-05	-0.18703	3.41594e-05	-0.178518	0.000146329	-0.138185	0.00405578	-0.0232885	0.740042	-0.0129863	0.694356	-0.0957369	0.00275286	-0.0174749	0.575601	-0.00468737	0.878174
ENSG00000064961.14	-0.118974	0.00540469	0.0214255	0.383598	0.0368809	0.356939	0.201847	1.50422e-06	-0.0316794	0.487391	0.165136	0.00179444	-0.0929404	0.000295627	-0.0313494	0.328962	-0.143306	0.000223365	0.0925212	0.0118836	0.12174	1.44398e-05	0.0804254	0.0243168	0.0962922	0.00960463	0.000271267	0.994249	-0.0400467	0.526271	0.102573	8.85011e-05	0.127955	2.17445e-07	0.0286662	0.264451	0.0230594	0.362003
ENSG00000064989.8	0.126825	0.0154089	-0.101592	0.00042527	-0.0585926	0.223867	-0.36361	1.05029e-13	0.0676503	0.187886	-0.516937	4.04825e-17	0.219703	3.85756e-13	0.106984	0.00584729	0.16226	0.000655259	-0.417323	2.64737e-22	-0.329838	8.32346e-24	-0.394243	3.1794e-21	-0.448767	1.79391e-25	-0.311979	5.2779e-12	0.0197938	0.768184	-0.210686	5.32639e-12	-0.271511	4.72409e-20	-0.0523544	0.0647481	-0.0479831	0.09172
ENSG00000064995.12	-0.0632243	0.303421	0.0267924	0.442043	0.107828	0.0666124	0.0834184	0.165758	-0.0688202	0.28555	0.0986053	0.194144	-0.0560778	0.132429	-0.0195104	0.672858	-0.0741832	0.185049	0.0504802	0.337711	0.0341249	0.40305	0.0261082	0.609174	0.0916556	0.0875028	0.0358437	0.505753	-0.0696326	0.454994	0.0658128	0.0812691	0.0593495	0.100169	-0.058563	0.110999	-0.0256709	0.473703
ENSG00000064999.12	0.0884806	0.191872	-0.0617946	0.103018	-0.172641	0.00576868	0.0131452	0.840961	0.00996492	0.878563	0.267541	0.00110326	0.0417103	0.30276	-0.0977852	0.05433	0.0254237	0.681134	0.218537	0.000145796	0.0471297	0.292369	0.204589	0.000239863	0.228817	7.88551e-05	0.299893	3.71771e-07	0.0818335	0.33338	-0.0256389	0.526405	0.00439905	0.912391	0.049791	0.202418	0.0436577	0.257117
ENSG00000065000.11	0.0215779	0.663042	-0.0152442	0.579662	-0.0764706	0.0995879	-0.0262594	0.58422	0.0240633	0.642457	-0.0766097	0.205741	0.0806939	0.00571682	-0.0539611	0.143063	0.00847398	0.85011	-0.0774807	0.0680544	-0.0860055	0.00792101	-0.0757946	0.0653233	-0.0732101	0.0861087	-0.0118986	0.786288	-0.0129777	0.857274	-0.0409888	0.164298	-0.0730494	0.0107161	0.012679	0.661029	-0.0371864	0.190217
ENSG00000065029.10	0.0389401	0.491099	0.0289722	0.360147	0.0179749	0.735851	-0.251015	4.0529e-06	0.0732738	0.215255	-0.320802	3.57984e-06	0.0762918	0.0231762	0.0340323	0.423487	0.131326	0.0112062	-0.169184	0.000481335	-0.168324	5.92403e-06	-0.161279	0.000601676	-0.195247	6.63485e-05	-0.074413	0.13678	0.0421407	0.547142	-0.0581646	0.0882338	-0.183124	2.03956e-08	0.0206062	0.546382	-0.0152412	0.645079
ENSG00000065054.9	0.101397	0.101902	-0.0996205	0.00299382	-0.0497481	0.385895	-0.225718	0.000107619	-0.0718297	0.218702	-0.137981	0.0638533	0.105554	0.0033457	-0.0190572	0.680885	0.0976988	0.0843386	-0.104727	0.0469414	-0.141543	0.000470622	-0.105501	0.0386317	-0.0704092	0.184746	0.0283919	0.605491	-0.0233435	0.770255	-0.191483	7.41818e-08	-0.147514	4.09407e-05	0.0200644	0.557353	-0.000351548	0.991575
ENSG00000065057.3	-0.0520515	0.333793	-0.0209686	0.485407	0.059049	0.235541	-0.110679	0.0346053	-0.110479	0.0554169	-0.0613752	0.352008	-0.0561502	0.0770206	-0.0475341	0.238126	-0.0642641	0.192273	0.00369515	0.93629	0.00495229	0.888852	-0.00483361	0.914149	0.0205479	0.659745	0.0249135	0.600199	-0.100732	0.168724	-0.0566172	0.0806061	-0.00838958	0.789221	0.0109085	0.728521	0.0113413	0.712368
ENSG00000065060.12	0.111124	0.0587785	-0.0246079	0.454052	-0.0959201	0.0818289	-0.17276	0.00224916	0.0900914	0.15206	-0.2405	0.000795431	0.100733	0.00413231	0.0769641	0.0795299	0.108577	0.0442662	-0.189113	0.000147032	-0.163233	1.84072e-05	-0.165188	0.000650272	-0.20742	3.67741e-05	-0.134141	0.00874373	-0.022084	0.794277	-0.0840912	0.0174756	-0.116459	0.000624253	-0.0249764	0.455939	-0.0251704	0.443918
ENSG00000065135.7	-0.179914	0.00116226	0.0608061	0.049045	0.11829	0.0224329	0.233431	1.64313e-05	-0.174381	0.00278712	0.162828	0.0174103	-0.154197	2.49448e-06	0.00542204	0.896314	-0.201895	6.60259e-05	0.156314	0.00108034	0.218952	1.66211e-09	0.143943	0.0018978	0.11784	0.0145811	-0.0539891	0.272156	0.117289	0.0824184	0.111724	0.000798342	0.21179	4.07192e-11	0.00301281	0.92699	0.0243683	0.452094
ENSG00000065150.14	0.0698703	0.189335	-0.00156565	0.957253	-0.0542425	0.266291	-0.114654	0.0232143	0.0999116	0.0589943	-0.253644	7.1456e-05	0.119538	0.000126742	0.0468014	0.234222	0.111589	0.0212124	-0.0983372	0.0266103	-0.0811585	0.0186996	-0.082371	0.0551593	-0.159162	0.000387719	-0.104813	0.0218041	0.100325	0.169819	-0.0435385	0.164253	-0.106703	0.000494181	-0.0317559	0.289177	-0.00727817	0.806767
ENSG00000065154.7	-0.0209889	0.727613	0.0591155	0.0776192	-0.10509	0.061657	0.235467	4.63627e-05	-0.0644403	0.353975	0.346385	1.76259e-06	-0.131121	0.000226132	-0.0475849	0.290426	-0.0257117	0.641106	0.382228	2.31102e-14	0.290607	6.4296e-14	0.38613	1.54166e-15	0.360023	1.11674e-12	0.253447	1.03726e-06	0.0564346	0.487813	0.15786	9.35024e-06	0.160483	4.48782e-06	0.0308966	0.36018	0.0565634	0.0921098
ENSG00000065183.11	0.0597626	0.282884	0.0420814	0.184214	-0.0786479	0.132409	0.0148653	0.785459	0.0689402	0.236537	0.0444946	0.517563	0.0628409	0.0607273	-0.015183	0.715541	0.0220818	0.663492	0.0707662	0.141472	0.0213203	0.561882	0.0803278	0.0849545	0.0585738	0.227143	0.0457495	0.354567	-0.0178362	0.78458	0.0698807	0.0405084	0.00840383	0.795746	0.00257318	0.93736	-0.00587662	0.853932
ENSG00000065243.14	0.118755	0.0132081	-0.0531337	0.047657	-0.059804	0.18176	-0.226557	1.17458e-06	0.0937077	0.0902151	-0.297808	3.52744e-07	0.0973072	0.000653024	0.0874862	0.0142443	0.140803	0.00121782	-0.24588	1.25646e-09	-0.200832	1.00706e-10	-0.227575	7.15786e-09	-0.280059	6.28667e-12	-0.17655	2.39287e-05	-0.00621094	0.924078	-0.104139	0.000340739	-0.168491	1.26976e-09	-0.0339631	0.225938	-0.0139383	0.61761
ENSG00000065268.6	0.0295387	0.572368	-0.0218272	0.451408	0.107845	0.0259775	-0.106355	0.0321812	-0.0352528	0.5111	-0.118369	0.0610796	0.0444895	0.151187	-0.0151565	0.699704	0.0448947	0.346482	-0.0825514	0.0674258	-0.0831221	0.0158011	-0.0849804	0.0514996	-0.0705003	0.119628	0.00541904	0.90737	-0.0256377	0.727423	-0.0694353	0.0241347	-0.0885733	0.00383221	-0.0407703	0.154431	-0.0245704	0.382234
ENSG00000065308.4	-0.146677	0.0203652	0.112423	0.0011426	-0.0186703	0.754859	0.396284	3.17118e-11	-0.150711	0.0208209	0.341647	7.28673e-06	-0.158627	1.58766e-05	0.0602764	0.205047	-0.166257	0.0040063	0.19661	0.000260685	0.264037	1.07634e-10	0.185623	0.000365845	0.189993	0.000462963	-0.0238564	0.668892	0.0314949	0.684489	0.218615	1.63604e-09	0.28453	2.61567e-15	0.043138	0.229488	0.0437623	0.213928
ENSG00000065320.4	-0.141946	0.0359619	0.0751703	0.0401085	-0.0338141	0.588031	0.250412	7.00244e-05	-0.127131	0.0510014	0.349899	1.23803e-05	-0.158056	5.82939e-05	0.0769193	0.126296	-0.122466	0.048726	0.184273	0.00117142	0.251826	7.25577e-09	0.167142	0.00234256	0.211456	0.00021343	0.0266604	0.652227	-0.0321446	0.634866	0.0962356	0.0135983	0.239759	8.25451e-10	0.0295292	0.42738	0.0341539	0.34813
ENSG00000065325.8	0.0285796	0.660858	0.0789333	0.0294249	-0.167786	0.00542337	0.205768	0.00110411	0.0454735	0.491155	0.389535	7.96217e-07	-0.0317377	0.411493	-0.101845	0.0366812	0.0810147	0.172387	0.431051	2.74173e-15	0.22866	6.61495e-08	0.431894	3.06209e-16	0.454494	1.34278e-16	0.431228	1.46847e-14	0.172531	0.0473333	0.119895	0.00206379	0.0939291	0.0136814	-0.0213218	0.561197	0.0241252	0.51469
ENSG00000065328.12	0.0826106	0.229298	-0.0205666	0.582084	0.0296452	0.642213	0.129802	0.0460581	0.131981	0.044022	0.208076	0.0114798	-0.066166	0.0976466	-0.0728385	0.15263	-0.0189669	0.762787	0.117706	0.0414599	0.0453403	0.310507	0.104843	0.0603114	0.152733	0.00848166	0.150868	0.0116757	-0.0533273	0.490593	0.0677132	0.0867562	0.0801279	0.0445452	0.0153225	0.685456	-0.0228302	0.542844
ENSG00000065357.15	-0.146669	0.0226428	0.0708112	0.048933	-0.00588524	0.920957	0.325876	1.29971e-07	-0.178491	0.00557715	0.416048	8.63157e-08	-0.207537	3.37863e-08	0.0526305	0.271298	-0.129714	0.0264507	0.238206	1.22994e-05	0.256415	7.30327e-10	0.212803	5.55951e-05	0.248078	6.29136e-06	0.0723145	0.199854	0.0113425	0.868051	0.119809	0.00188836	0.240695	5.32562e-11	0.0609257	0.0990347	0.0496183	0.171987
ENSG00000065361.10	0.000935428	0.988515	0.0432615	0.234021	-0.0402366	0.496841	-0.0264998	0.677556	-0.0906374	0.165563	0.0551668	0.485819	-0.0777469	0.0446166	-0.0140238	0.770488	0.0386957	0.511486	-0.00530532	0.923794	-0.048935	0.252749	-0.0224198	0.676656	0.0623034	0.263345	0.050753	0.369806	-0.0102084	0.905096	0.0282907	0.470653	-0.00879922	0.815615	0.0181639	0.636752	-0.0132259	0.726916
ENSG00000065413.12	0.0435635	0.457936	0.0282784	0.393026	-0.0923585	0.0938643	-0.0450158	0.436192	0.0932046	0.160555	-0.0264534	0.71537	0.0433296	0.217665	0.041521	0.342819	0.0660998	0.215994	-0.0247646	0.623387	-0.0263937	0.494953	-0.0167812	0.731523	-0.0679559	0.182623	-0.0347543	0.500638	0.0723648	0.304317	-0.041828	0.245355	-0.0284703	0.406979	0.0389981	0.276184	0.0207378	0.554041
ENSG00000065427.10	-0.0123856	0.834769	-0.0872252	0.00804274	0.0876658	0.115306	-0.325084	1.17605e-08	0.00551024	0.927491	-0.543284	1.62157e-14	0.0980609	0.00531345	0.0183834	0.682095	0.0431158	0.425692	-0.388605	6.34208e-15	-0.300494	1.94614e-15	-0.385253	1.43107e-15	-0.390253	7.26929e-15	-0.257491	7.00999e-07	0.0221464	0.774444	-0.173235	1.16662e-06	-0.228159	2.74701e-11	-0.110393	0.00136731	-0.102463	0.00275803
ENSG00000065457.6	0.114366	0.0659293	-0.0183033	0.602955	-0.137741	0.0192262	-0.0427613	0.48146	0.159041	0.0145229	0.00160178	0.983456	0.101792	0.00646249	0.0281819	0.544639	0.117169	0.0388988	-0.00191323	0.971351	-0.0416778	0.308542	0.0107483	0.835087	-0.0401055	0.458367	0.0386101	0.480237	0.182611	0.0213284	-0.00787453	0.83452	-0.0497979	0.171996	0.027912	0.446455	0.0207162	0.561646
ENSG00000065485.13	-0.19636	0.000465944	0.0544676	0.0832054	0.0794699	0.132008	0.368633	3.46526e-12	-0.20278	0.00017211	0.47907	1.32986e-12	-0.228654	5.2933e-12	-0.0836851	0.046373	-0.240728	2.66824e-06	0.322294	6.67085e-12	0.301299	4.94818e-17	0.289747	2.1012e-10	0.354712	8.82402e-14	0.160423	0.00105737	-0.0452875	0.49501	0.227178	1.01249e-11	0.27775	2.93404e-18	0.0145946	0.637173	0.0289453	0.356712
ENSG00000065491.8	-0.0596001	0.371903	0.0513639	0.166207	0.0628439	0.307203	0.1066	0.101902	-0.0558267	0.383084	0.179251	0.0266524	-0.0196766	0.620411	-0.041903	0.39792	-0.0640449	0.291044	0.193064	0.000663974	0.157961	0.000314548	0.189668	0.000558415	0.181315	0.00148631	0.132581	0.0225286	0.0206758	0.805744	0.0801947	0.0560473	0.0830772	0.0325366	0.0639301	0.110359	0.0549581	0.160946
ENSG00000065518.7	-0.0490296	0.423623	-0.0661084	0.0565902	0.105567	0.0680849	-0.142688	0.0176118	0.00986504	0.879826	-0.166723	0.0267866	0.00461864	0.90045	-0.0343294	0.456144	-0.019235	0.731919	-0.11273	0.0326357	-0.0894412	0.0267769	-0.119243	0.0197166	-0.0656559	0.21918	-0.0274627	1	0.0368249	0.651183	-0.061137	0.105768	-0.0746524	0.037463	-0.0180119	0.630644	-0.0303943	0.40763
ENSG00000065526.6	0.0852139	0.153647	-0.0273889	0.421021	-0.182599	0.00123799	0.0807804	0.16601	0.0343155	0.584007	0.0743675	0.313592	0.0418662	0.243331	-0.00227244	0.959642	0.0410522	0.453246	0.0379626	0.456732	-0.00136539	0.972241	0.0449871	0.362795	0.0189753	0.71477	0.0350066	0.503255	0.042316	0.606372	-0.0395456	0.278428	0.00828735	0.811853	0.0093012	0.791247	-0.0133112	0.699913
ENSG00000065534.14	-0.153332	0.0130325	0.0379318	0.277393	-0.0635655	0.283244	0.203543	0.000660322	-0.119339	0.0787921	0.230001	0.00240307	-0.0863178	0.0204306	-0.127447	0.00609736	-0.165892	0.00331917	0.280829	7.85129e-08	0.205348	3.81889e-07	0.270998	8.79691e-08	0.225858	2.26858e-05	0.165343	0.00224382	0.180587	0.0158405	0.076864	0.040238	0.147839	4.50895e-05	0.0372939	0.296509	0.0477612	0.173129
ENSG00000065548.13	0.0199467	0.677763	-0.0234364	0.38631	0.094557	0.0349435	-0.0537585	0.252661	-0.0342599	0.516945	-0.0630269	0.285876	0.0834892	0.00340095	-0.0429104	0.231964	0.0227732	0.602352	0.0560644	0.173236	0.0102347	0.745898	0.0675482	0.0904973	0.030662	0.459677	0.066206	0.1173	0.064252	0.324369	-0.051011	0.0799795	-0.0345771	0.214906	-0.0548365	0.0510176	-0.0112881	0.685003
ENSG00000065559.10	0.130882	0.0128391	-0.030531	0.299559	-0.0895799	0.0634617	-0.0965296	0.0583463	0.023748	0.667958	-0.1147	0.073744	0.0508628	0.104702	-0.00220293	0.955164	0.0923073	0.0532274	-0.0689194	0.125611	-0.0881599	0.0103025	-0.0575793	0.187046	-0.077988	0.0846832	-0.0121712	0.791841	0.0659462	0.323791	0.00438312	0.891753	-0.0786549	0.00977543	-0.0373937	0.218781	-0.0204687	0.495992
ENSG00000065600.8	-0.177245	0.00744306	0.102599	0.00552996	0.0127342	0.835152	0.335383	1.37118e-07	-0.13072	0.0364672	0.374487	3.03538e-06	-0.153397	8.96201e-05	-0.0241071	0.626394	-0.169231	0.00503495	0.303858	6.25599e-08	0.293973	9.40485e-12	0.290948	8.76921e-08	0.294533	1.99644e-07	0.152336	0.00913159	0.0617394	0.439165	0.177622	6.57205e-06	0.221168	7.83156e-09	0.0226699	0.559647	0.00701398	0.853752
ENSG00000065613.9	0.109856	0.0322999	0.00725407	0.799916	-0.129843	0.00617833	-0.0207067	0.679072	0.0583339	0.328955	0.002391	0.969648	0.0424304	0.166338	0.0176112	0.644618	0.0911257	0.0517235	0.0341737	0.433212	-0.018997	0.572969	0.0433261	0.305346	0.00669858	0.879056	0.0380977	0.393153	-0.0265499	0.697693	-0.00783977	0.800361	-0.0354635	0.235595	0.00669959	0.823942	0.0409616	0.165068
ENSG00000065615.9	-0.0650579	0.289004	0.0800359	0.019361	-0.0522163	0.36077	0.290015	8.21937e-07	-0.0561679	0.360821	0.355223	1.24646e-06	-0.0782434	0.0325112	0.00274282	0.952321	-0.0533706	0.33837	0.318264	7.77067e-10	0.266599	2.383e-11	0.306328	9.86716e-10	0.281973	6.94963e-08	0.145247	0.0068563	0.0900794	0.283143	0.157561	1.64142e-05	0.216599	9.39748e-10	0.0190239	0.600064	0.00231093	0.947844
ENSG00000065621.10	0.0405953	0.548993	-0.0301211	0.426263	-0.148648	0.0158011	-0.0764811	0.243484	-0.0128985	0.85368	-0.0794998	0.332345	0.0584287	0.148273	-0.0202257	0.686574	0.0657847	0.283014	-0.0493388	0.391961	-0.0809593	0.0692295	-0.0394834	0.479343	-0.0347639	0.55027	0.0396737	0.502194	0.0178556	0.843438	-0.0430908	0.282521	-0.10595	0.00712966	-0.000496268	0.990098	-0.0211836	0.591457
ENSG00000065665.16	0.0187678	0.767823	0.0088306	0.803607	0.0220024	0.712555	-0.00847366	0.891694	-0.0462125	0.463288	0.0111027	0.88677	-0.00198776	0.957802	0.0410579	0.384738	0.00739695	0.897795	-0.0936848	0.0842201	-0.0292457	0.483405	-0.0942591	0.0727237	-0.11762	0.0314967	-0.110015	0.0483837	-0.0734031	0.340146	-0.0297391	0.439357	0.00176188	0.961969	-0.030402	0.40627	-0.0187023	0.609313
ENSG00000065675.10	-0.000129947	0.998453	0.0441845	0.242356	0.0718785	0.247309	0.14276	0.0301297	-0.00862944	0.903333	0.192802	0.0178967	-0.0868797	0.0304272	0.0998848	0.0466362	0.0255119	0.679075	0.0143019	0.803868	0.037575	0.398566	0.00764566	0.89096	0.0306562	0.597508	-0.0574684	0.331008	0.0116048	0.885943	0.0735078	0.0718572	0.0952437	0.0155301	-0.0219079	0.579417	-0.0375172	0.335731
ENSG00000065717.10	0.0143096	0.806133	0.0437438	0.169644	-0.0936114	0.0795786	0.028286	0.604157	-0.0691521	0.229337	0.307621	9.0883e-06	0.0396801	0.242317	-0.2252	1.50589e-07	-0.0694693	0.19282	0.426998	5.482e-19	0.186967	6.10146e-07	0.410858	9.44468e-19	0.444782	2.38982e-20	0.470933	1.44276e-21	0.114518	0.0913725	-0.0116454	0.732671	0.079779	0.0191237	0.0639618	0.0392358	0.0763722	0.0152638
ENSG00000065802.7	0.0939795	0.156127	0.0115368	0.753804	-0.134851	0.0253903	-0.0143948	0.82243	0.0510178	0.462272	-0.0175875	0.827055	0.0724323	0.0643014	-0.0542871	0.268926	0.0391891	0.514132	0.0442205	0.433934	-0.0198307	0.648668	0.0661656	0.227028	0.0217341	0.702479	0.0342246	0.555235	-0.034414	0.691201	0.0359428	0.361026	-0.0210931	0.583972	-0.000668907	0.986022	-0.0429115	0.253772
ENSG00000065809.9	-0.0086544	0.894589	0.0869926	0.0135571	-0.058215	0.330884	0.313566	2.21249e-07	-0.038982	0.546125	0.375525	9.32554e-07	-0.102564	0.00675092	-0.121722	0.0116719	-0.0502208	0.397428	0.477846	1.43723e-19	0.299582	4.12997e-13	0.473108	1.68934e-20	0.429661	1.0682e-15	0.339901	9.55891e-10	0.140384	0.0523707	0.0959977	0.0100868	0.185899	7.96618e-07	0.0200546	0.547539	0.0361842	0.280906
ENSG00000065833.7	0.0823271	0.182923	-0.0708258	0.0392642	0.0254504	0.658557	-0.164659	0.00482518	0.0841003	0.152284	-0.197727	0.00801101	0.185014	2.57338e-07	-0.125334	0.00639899	0.046961	0.409361	-0.0784659	0.132674	-0.147709	0.000245781	-0.0721507	0.152853	-0.12325	0.0197924	0.0170667	0.752377	0.0988166	0.191293	-0.132667	0.000255852	-0.144837	5.27237e-05	-0.0293103	0.389968	0.00334991	0.921669
ENSG00000065882.11	-0.0471409	0.495853	-0.0451052	0.224646	-0.0751949	0.238731	-0.237979	0.000243724	0.0388956	0.549017	-0.346325	2.71873e-05	0.0974204	0.014143	0.0571503	0.264728	-0.0351934	0.577493	-0.310021	7.74076e-08	-0.206609	3.76816e-06	-0.311917	2.24097e-08	-0.34975	1.48754e-09	-0.303033	4.02583e-07	0.161838	0.027945	-0.125764	0.0015999	-0.116395	0.00370013	-0.0401539	0.281233	-0.0364654	0.322305
ENSG00000065883.10	0.114582	0.0399701	-0.0105593	0.738179	-0.126975	0.0157889	-0.0996491	0.069139	0.073803	0.228657	-0.124417	0.0712751	0.110045	0.00102371	0.0747347	0.0749764	0.0897598	0.078557	-0.120598	0.0112512	-0.10479	0.00440418	-0.104002	0.0242298	-0.159599	0.00100523	-0.100855	0.038467	0.00705438	0.928303	-0.036046	0.293279	-0.0728974	0.0254429	0.0127942	0.69869	0.0343047	0.29193
ENSG00000065911.7	-0.182701	0.00458952	-0.00535591	0.880824	0.0706243	0.239791	0.354703	7.01692e-09	-0.146469	0.0151714	0.364247	2.79169e-06	-0.22349	2.50237e-09	-0.0366331	0.44611	-0.194249	0.000925701	0.211689	0.000112783	0.234083	2.3614e-08	0.17582	0.000941128	0.202758	0.000237897	0.051134	0.367828	0.0827353	0.294516	0.0962539	0.0117672	0.234491	2.2907e-10	0.0441926	0.226147	0.0342121	0.339262
ENSG00000065923.5	-0.0239195	0.703193	0.00331001	0.92334	-0.194096	0.000803323	0.291312	1.06531e-06	-0.00375346	0.952961	0.45351	1.73989e-09	-0.0704578	0.0539368	-0.0677111	0.149118	-0.0783204	0.171313	0.342107	1.0916e-10	0.271237	1.68982e-11	0.337715	4.59135e-11	0.336775	2.68051e-10	0.249863	5.70975e-06	0.0322282	0.655739	0.0857023	0.0222271	0.194327	8.40003e-08	-0.00647861	0.853601	0.0109888	0.751282
ENSG00000065970.4	0.100441	0.113911	-0.0564192	0.11553	-0.0973902	0.105477	-0.12083	0.0470839	0.0568728	0.36496	-0.177911	0.0214868	0.00629953	0.867002	0.0382823	0.420931	0.100015	0.0846926	-0.0591435	0.273308	-0.0848106	0.04108	-0.0469112	0.369331	-0.120865	0.0279531	-0.0420579	0.450365	0.0113334	0.889716	-0.0493141	0.198039	-0.104568	0.00476204	-0.041224	0.252491	-0.0585179	0.0995813
ENSG00000065978.13	-0.129577	0.0443033	-0.0132969	0.714242	-0.0105009	0.861808	0.24776	7.75342e-05	-0.0353	0.610129	0.32663	2.95929e-05	-0.129796	0.000760125	-0.164324	0.000637018	-0.137559	0.0189614	0.439182	4.89381e-16	0.309952	1.27486e-13	0.424777	5.2846e-16	0.440686	7.46549e-16	0.354279	2.69108e-10	0.0206953	0.805718	0.0785605	0.0432629	0.188722	5.54759e-07	0.0312261	0.397798	0.0437499	0.239771
ENSG00000065989.11	-0.0870667	0.117614	-0.018686	0.551471	-0.0387086	0.467602	0.179192	0.000920002	-0.0271224	0.644093	0.208524	0.00227582	-0.0916	0.00593481	-0.0626666	0.136509	-0.113966	0.0257271	0.271698	8.41803e-09	0.212376	4.29189e-09	0.265335	6.38584e-09	0.245024	2.92595e-07	0.164671	0.000782403	-0.0512498	0.440536	0.0587184	0.0806904	0.163927	3.92962e-07	0.0308781	0.327016	-0.0124	0.691747
ENSG00000066027.7	0.137568	0.0147383	-0.0665275	0.0313594	0.0400166	0.446681	-0.39875	1.65157e-14	0.137256	0.00947658	-0.477993	7.75026e-13	0.205977	2.69598e-10	-0.00918289	0.827177	0.211217	3.88737e-05	-0.277987	2.71979e-09	-0.323979	1.20737e-19	-0.258598	1.07981e-08	-0.282994	2.02543e-09	-0.0957662	0.0517089	0.0511687	0.396639	-0.156011	1.84136e-06	-0.299313	5.57196e-21	-0.0964286	0.00141307	-0.0531449	0.0763724
ENSG00000066044.9	0.0675544	0.282816	-0.084228	0.017839	0.0484498	0.41152	-0.226085	0.000228465	0.0227369	0.714382	-0.28815	0.000206741	0.0819414	0.0302617	-0.0194502	0.680627	0.0477353	0.406287	-0.214923	7.17928e-05	-0.18333	9.05918e-06	-0.20921	6.64861e-05	-0.181607	0.00093277	-0.0784534	0.161227	-0.0201505	0.79415	-0.0998733	0.00884576	-0.150937	3.97495e-05	0.0175129	0.638751	0.0104291	0.777768
ENSG00000066056.9	-0.0840189	0.172663	-0.0374496	0.276657	-0.0869679	0.131756	0.0504714	0.393137	-0.0592826	0.320661	0.206336	0.00565474	-0.0288291	0.4302	-0.0899823	0.0541541	-0.070198	0.213716	0.0982635	0.0642432	0.0336325	0.413145	0.0774054	0.132443	0.130089	0.014985	0.17608	0.00137537	0.0121606	0.866121	-0.0440138	0.231342	0.015427	0.672545	0.0345561	0.313422	0.00738039	0.827667
ENSG00000066084.8	0.0138289	0.80732	0.0244962	0.444086	-0.0738067	0.169806	0.0355102	0.523551	0.0478226	0.460024	0.00309799	0.964765	-0.000369621	0.991333	0.031997	0.451075	-0.000777861	0.988015	-0.0104071	0.830617	0.00566595	0.879387	-0.00228113	0.961459	-0.0445537	0.365222	-0.0467523	0.34875	0.0713575	0.384323	0.00639176	0.853764	0.0142687	0.66674	0.0366163	0.285438	0.0481499	0.149094
ENSG00000066117.10	-0.0234416	0.707543	0.0222721	0.523614	0.0428442	0.467503	-0.07872	0.196155	-0.0251182	0.699907	-0.10263	0.179057	0.0517443	0.163863	-0.0577854	0.213428	-0.00163825	0.976989	-0.0190678	0.721835	-0.0637287	0.121111	-0.0359428	0.488556	-0.0159975	0.767163	0.00764296	0.889591	-0.0316981	0.680919	0.0454249	0.22613	-0.0215973	0.55512	-0.0160519	0.659473	-0.0259014	0.46785
ENSG00000066135.8	0.0497328	0.440678	0.0386262	0.286396	-0.015366	0.801035	-0.107562	0.089974	0.0634226	0.386084	-0.145986	0.0660386	0.0926676	0.0153893	0.0441492	0.361018	0.0482701	0.411604	-0.173868	0.00167366	-0.126526	0.00285476	-0.152069	0.00461772	-0.16128	0.00389502	-0.133321	0.0188468	-0.0158074	0.850109	0.0623524	0.110986	-0.0605556	0.106954	-0.0620085	0.107203	-0.0765328	0.0417639
ENSG00000066136.15	-0.020081	0.752686	-0.100267	0.00426734	-0.0344871	0.559693	-0.232468	0.000172892	0.118927	0.0751829	-0.320662	3.53665e-05	0.0664801	0.0773765	-0.0464263	0.32682	-0.0309045	0.593322	-0.286164	1.21173e-07	-0.228836	3.09108e-08	-0.285076	5.01569e-08	-0.265165	1.00396e-06	-0.175264	0.0016788	0.0590235	0.454754	-0.155196	4.12921e-05	-0.132576	0.000329524	-0.0827436	0.0250252	-0.0873789	0.0175788
ENSG00000066185.8	0.112389	0.0882128	-0.0364053	0.325463	0.0858236	0.166185	-0.162324	0.0111429	0.0784622	0.254997	-0.206573	0.0107033	0.0972739	0.0131194	0.0798273	0.105909	0.160945	0.00738201	-0.201816	0.000401185	-0.156291	0.000291012	-0.178334	0.00124943	-0.183907	0.00136736	-0.07517	0.202221	0.085926	0.285195	-0.0470094	0.235004	-0.149221	0.000108469	-0.0527795	0.169537	-0.050246	0.178648
ENSG00000066230.6	0.0102452	0.8796	-0.00952906	0.793823	-0.0658665	0.289492	-0.0373116	0.556458	0.0254671	0.683683	-0.11787	0.143759	0.0148936	0.704117	0.0214512	0.66773	0.0558722	0.366343	-0.166751	0.00310893	-0.17968	3.87621e-05	-0.178657	0.0010481	-0.181176	0.00140015	-0.113101	0.053404	-0.060889	0.419694	-0.0512106	0.193481	-0.112144	0.00428523	0.0917229	0.0110989	0.0902857	0.0130892
ENSG00000066279.12	-0.0497709	0.439035	0.0954259	0.00845259	-0.0780229	0.192234	0.422339	7.6348e-12	-0.0426215	0.523033	0.472972	9.55673e-10	-0.136388	0.000425732	-0.0843376	0.0787184	-0.14482	0.0131755	0.371991	5.954e-12	0.322161	1.38459e-14	0.3515	1.95785e-11	0.356698	6.00199e-11	0.205483	0.000262876	0.0402395	0.616903	0.159748	3.16651e-05	0.259769	2.58513e-12	0.0543007	0.153238	-0.00745506	0.843362
ENSG00000066294.10	-0.160955	0.0106215	0.159393	7.52712e-06	-0.0585713	0.329657	0.547485	3.92333e-20	-0.0347439	0.57209	0.642497	1.56454e-17	-0.218519	5.27405e-09	-0.0695139	0.147958	-0.206194	0.00033878	0.540836	6.78814e-25	0.476574	3.53844e-33	0.522718	8.42023e-25	0.5152	5.4767e-22	0.274429	8.94919e-07	0.118408	0.0950239	0.211327	2.49643e-08	0.382807	1.21702e-26	0.0712211	0.0484832	0.0350922	0.327403
ENSG00000066322.8	-0.182919	0.000825488	0.0135232	0.654067	0.152807	0.00270706	0.215567	4.05397e-05	-0.0985404	0.0644606	0.292538	9.09062e-06	-0.120551	0.000177316	-0.162376	5.79619e-05	-0.227768	4.07725e-06	0.255715	2.54931e-08	0.210654	2.32112e-09	0.242187	5.19144e-08	0.280072	1.31083e-09	0.20072	2.36688e-05	0.0718776	0.323811	0.0963121	0.00280169	0.172379	4.84114e-08	-0.00919154	0.771334	0.00417666	0.893473
ENSG00000066336.7	-0.153523	0.00734125	0.133829	3.23164e-05	-0.0222593	0.67825	0.553512	2.77529e-25	-0.105111	0.0589432	0.636022	3.01336e-21	-0.26642	1.59966e-15	-0.0540158	0.211267	-0.195131	0.000179692	0.502501	1.08908e-26	0.447751	6.09166e-36	0.47916	7.044e-26	0.509017	9.7095e-27	0.274139	3.82354e-08	0.029467	0.672237	0.224525	4.02946e-11	0.375561	1.15565e-31	0.108311	0.000720641	0.0715368	0.027524
ENSG00000066379.10	-0.0795534	0.173292	0.0149935	0.646323	0.191841	0.000419084	-0.0813515	0.155955	-0.0436001	0.510497	-0.095609	0.183383	-0.0180727	0.602873	0.0507703	0.242772	-0.0222308	0.674683	-0.147746	0.00304275	-0.0621309	0.10544	-0.156781	0.00116456	-0.117458	0.0200528	-0.1199	0.0187181	-0.0929216	0.253433	-0.0255411	0.467389	-0.0208983	0.539455	-0.0769688	0.0277922	-0.0775924	0.0235762
ENSG00000066382.12	0.0166228	0.793888	-0.0198487	0.569597	-0.018784	0.748568	-0.0577052	0.348231	-0.0254769	0.681017	-0.161976	0.0343031	0.0042429	0.910329	0.0954495	0.0426996	0.066795	0.24919	0.00952351	0.859973	0.0147488	0.724911	0.0223323	0.668631	-0.0239083	0.659863	-0.0369971	0.501365	0.0909625	0.242383	-0.0234678	0.532567	-0.0211691	0.571207	-0.0231985	0.520856	-0.0176812	0.626071
ENSG00000066405.8	0.0648427	0.304364	0.0774863	0.0287483	-0.0947957	0.10722	-0.0340683	0.582179	0.109072	0.103335	0.0611268	0.428991	0.0198285	0.598693	0.011976	0.809975	0.0551258	0.334351	0.115375	0.0321197	0.0606128	0.141963	0.143073	0.00612056	0.133861	0.0133065	0.108729	0.0475315	0.0163708	0.85132	0.0114661	0.766667	0.0192567	0.599691	0.0452512	0.224369	0.0182518	0.620306
ENSG00000066422.4	0.0979821	0.0616723	0.00301461	0.91877	-0.103803	0.0353261	-0.0667567	0.196538	0.0142441	0.800908	-0.0557476	0.39026	0.0464874	0.139364	0.0848053	0.031077	0.106016	0.0265233	-0.0406343	0.365972	-0.0281846	0.415927	-0.026534	0.542816	-0.0704392	0.120969	-0.0532584	0.246242	-0.0472603	0.484133	-0.00740806	0.818339	-0.0405427	0.187797	0.0199721	0.522985	0.0160555	0.602505
ENSG00000066427.17	0.0411394	0.378024	-0.0233308	0.366824	-0.0587798	0.170658	-0.121143	0.00815275	0.0793137	0.120096	-0.161482	0.00477459	0.0501183	0.0679049	0.0670524	0.0527596	0.0789001	0.0625817	-0.132615	0.000887166	-0.0951771	0.0018175	-0.119767	0.00195737	-0.154416	0.000126122	-0.106182	0.00950251	-0.00566507	0.936451	-0.072426	0.0108304	-0.0774932	0.00432035	-0.00603815	0.827397	0.000740673	0.978397
ENSG00000066455.8	-0.0440749	0.461501	0.0596072	0.0749118	-0.0652028	0.250178	0.226414	8.02687e-05	-0.00391621	0.949914	0.374493	1.79453e-07	-0.101826	0.00418306	-0.118855	0.00803474	-0.106546	0.0511106	0.446872	2.62672e-19	0.323546	2.71179e-17	0.440699	5.26125e-20	0.415736	1.68652e-16	0.306104	4.06265e-09	0.0906268	0.228979	0.156679	1.16808e-05	0.205683	2.55748e-09	0.0250771	0.457784	0.0386061	0.253499
ENSG00000066468.16	-0.0538056	0.424114	0.0462513	0.208073	-0.143606	0.0214017	0.323499	3.86978e-07	0.068743	0.27443	0.38084	2.32557e-06	-0.128386	0.00111601	0.00412114	0.934323	-0.135417	0.0274673	0.320343	1.18858e-08	0.310727	7.91564e-13	0.320626	3.552e-09	0.279128	1.03004e-06	0.103179	0.080938	0.170257	0.0301745	0.174676	6.33207e-06	0.245394	2.10805e-10	0.0459846	0.215546	0.0134058	0.714282
ENSG00000066557.5	0.0240902	0.615888	-0.0113593	0.672257	-0.0457965	0.299629	-0.0291061	0.540953	-0.0448785	0.392153	-0.0646195	0.273929	0.0114327	0.690104	0.0480477	0.177316	0.0450133	0.300405	0.000580928	0.988739	0.008027	0.800167	0.00396321	0.920867	-0.0441089	0.286769	-0.05152	0.220371	-0.0484726	0.466947	-0.0101914	0.727755	-0.00320496	0.909344	-0.00362924	0.897891	0.00280049	0.920449
ENSG00000066583.7	0.171887	0.00302427	-0.0791409	0.0152496	0.0523314	0.346023	-0.450359	9.77061e-17	0.091964	0.113765	-0.417243	2.07293e-09	0.211221	7.2696e-10	0.0191505	0.659684	0.220991	3.13006e-05	-0.302156	4.43262e-10	-0.342015	1.89001e-20	-0.285124	1.20747e-09	-0.28426	7.73547e-09	-0.0766172	0.131703	0.0881214	0.126401	-0.122224	0.000421972	-0.31165	1.78797e-21	-0.0589386	0.0760361	-0.0333954	0.307101
ENSG00000066629.12	-0.030318	0.631542	0.0179935	0.610189	-0.0444779	0.45904	0.0906448	0.137513	-0.133913	0.0526748	0.100286	0.193658	-0.0103409	0.784347	0.0335573	0.480333	-0.0247001	0.668658	0.151709	0.00503137	0.147706	0.000385536	0.163804	0.0017628	0.122727	0.0244756	0.0645144	0.248483	0.0439535	0.567704	0.00909468	0.810437	0.0968817	0.0089277	0.0376884	0.297374	0.0449016	0.209443
ENSG00000066651.13	0.0452564	0.414694	-0.0350475	0.256903	0.0956477	0.0648494	-0.0768065	0.154668	0.00487244	0.929586	-0.260484	0.000127413	-0.00270324	0.934851	0.126847	0.00219639	0.0957807	0.0593382	-0.228499	1.28474e-06	-0.145115	6.52494e-05	-0.223865	9.76372e-07	-0.261847	3.64014e-08	-0.206425	2.10881e-05	-0.0505137	0.492125	0.00498345	0.881548	-0.112408	0.000507177	-0.0530133	0.0903477	-0.038515	0.220015
ENSG00000066654.8	0.136194	0.00319711	-0.0602311	0.0206674	-0.0749539	0.0818847	-0.116065	0.010534	0.0751833	0.122277	-0.138793	0.014866	0.0529312	0.0582381	0.0893841	0.0092552	0.119144	0.00457265	-0.133115	0.000768602	-0.0976736	0.00131162	-0.12212	0.0014427	-0.148294	0.000200894	-0.106474	0.00870679	-0.0459373	0.451558	-0.0662968	0.0190358	-0.0854697	0.00163524	-0.0193738	0.467636	-0.00958032	0.718701
ENSG00000066697.10	-0.128933	0.0352148	0.0774379	0.0269111	-0.0253426	0.658503	0.395809	2.08815e-11	-0.186993	0.00300009	0.445892	1.47875e-09	-0.19203	1.30188e-07	-0.119663	0.00960788	-0.194061	0.000486916	0.354851	1.01034e-11	0.282522	2.0123e-12	0.33258	4.7667e-11	0.353973	1.30875e-11	0.217671	5.34748e-05	0.0328827	0.681479	0.206932	2.7602e-08	0.251891	1.06324e-12	-0.00412374	0.911017	0.0406452	0.266812
ENSG00000066735.10	0.104713	0.0550085	-0.035522	0.240373	-0.145212	0.0041115	-0.132296	0.0126666	-0.0238391	0.673334	0.00109188	0.987002	0.0642535	0.0464195	-0.0141883	0.729776	0.106964	0.0318895	-0.0091574	0.844756	-0.0844251	0.0190117	-0.0140203	0.756917	-0.00362723	0.938604	0.0947561	0.0489837	-0.122867	0.0504713	-0.0662362	0.0424761	-0.10345	0.00127362	0.0995946	0.0012201	0.0803976	0.00833214
ENSG00000066739.7	0.0688503	0.206476	0.0134625	0.660207	-0.0595496	0.243257	-0.0530061	0.321418	0.0729674	0.25539	-0.0757898	0.258673	0.039532	0.226625	0.0345067	0.396814	0.0487909	0.327687	-0.0380681	0.413742	-0.0352982	0.32659	-0.0268773	0.552329	-0.0759496	0.106995	-0.0467088	0.326618	-0.0422907	0.573905	-0.0180649	0.586974	-0.0275907	0.387165	0.0393621	0.224554	0.0611878	0.0523858
ENSG00000066777.4	0.0926445	0.0698092	0.0129547	0.640593	-0.138942	0.00350099	-0.0325769	0.514285	0.085714	0.14348	-0.0132685	0.83254	0.062974	0.039703	0.0432353	0.255729	0.0614436	0.1871	0.00499672	0.908825	-0.01222	0.716147	0.0156804	0.710927	-0.0375543	0.394028	-0.0136738	0.759442	-0.0153688	0.827739	-0.00200219	0.949027	-0.0211713	0.478069	0.0125976	0.679571	0.0278752	0.349354
ENSG00000066827.11	-0.032968	0.617187	0.0257638	0.46219	0.0475517	0.42618	0.0960854	0.112868	0.00706726	0.902783	0.248146	0.00132828	0.0365443	0.344339	-0.134873	0.00514454	-0.0521894	0.386278	0.148653	0.00659342	0.069787	0.102318	0.143212	0.00661567	0.161534	0.00337661	0.212431	0.000179388	0.0870514	0.205806	-0.0198326	0.59441	0.0158279	0.681897	0.0507143	0.139115	0.0596224	0.0779254
ENSG00000066855.11	0.00476	0.935622	0.0174576	0.59127	0.0442281	0.42252	-0.019652	0.728695	-0.0469258	0.431428	-0.0383861	0.589679	0.0260751	0.455134	-0.0588559	0.177512	-0.0248076	0.644092	0.0649713	0.190365	0.0413746	0.28143	0.0786538	0.101279	0.040967	0.412715	0.0498154	0.332961	0.120451	0.0935542	-0.0202204	0.561221	0.0128869	0.705903	-0.0206205	0.538447	0.0409919	0.214742
ENSG00000066923.13	0.0637832	0.323018	0.0453132	0.211549	-0.14269	0.0183708	0.029354	0.645605	0.0789601	0.27052	0.0606942	0.447921	0.0495414	0.200205	0.0532643	0.271151	0.0544963	0.357596	0.00768278	0.889758	-0.0168615	0.691926	0.0123443	0.81833	-0.0222954	0.690937	0.0079686	0.888327	0.00921013	0.913192	-0.0398861	0.316735	-0.0223354	0.55298	0.00187981	0.960943	-0.0353269	0.347715
ENSG00000066926.6	0.0645588	0.313956	-0.0354237	0.326587	-0.0163235	0.788002	0.0573921	0.350468	0.0372997	0.613342	-0.0463788	0.551302	0.0262535	0.494063	0.0829338	0.0853189	0.0869588	0.137105	-0.0824865	0.132554	-0.0274153	0.516301	-0.0708142	0.183021	-0.0882414	0.111424	-0.13652	0.0154103	0.0488981	0.512442	0.0572428	0.138113	0.00101071	0.978414	-0.0505415	0.173037	-0.0273077	0.456023
ENSG00000066933.11	0.0695534	0.191932	-0.00477847	0.885877	-0.0455527	0.363032	-0.045155	0.388493	0.025736	0.669678	-0.141747	0.0307968	0.023503	0.463399	0.0908159	0.0221491	0.0589198	0.22376	-0.127924	0.00491594	-0.0688688	0.0498196	-0.109526	0.0131347	-0.178742	0.000103242	-0.157979	0.000659198	0.0236519	0.74887	-0.0303457	0.350257	-0.0344111	0.270336	0.0126928	0.694644	0.00541615	0.86456
ENSG00000067057.12	-0.201661	0.00039063	0.0267479	0.393861	-0.0512958	0.327385	0.275465	2.75873e-07	-0.182824	0.0017759	0.320359	1.91777e-06	-0.137031	3.96548e-05	-0.0272197	0.516715	-0.20943	4.52443e-05	0.167982	0.000387547	0.177306	1.45247e-06	0.132869	0.00373633	0.201578	2.55243e-05	0.0651058	0.186306	-0.0403469	0.563423	0.113253	0.000654477	0.214231	4.15457e-11	0.0839911	0.00776825	0.0566912	0.0715979
ENSG00000067064.6	-0.0624825	0.331829	-0.0216666	0.547043	0.0358741	0.553722	-0.0923701	0.137722	-0.0488678	0.463744	-0.12507	0.115171	0.0720913	0.0602418	-0.0818653	0.0904154	-0.0636026	0.28266	-0.0843037	0.126991	-0.0790929	0.0605197	-0.0963699	0.0713416	-0.0667956	0.231817	-0.0590956	0.299763	0.0441757	0.551376	0.0150977	0.696822	-0.0379327	0.310865	-0.0563163	0.134543	-0.0171777	0.645962
ENSG00000067066.12	-0.0958575	0.10724	-0.00660045	0.841826	-0.0308915	0.574948	0.286642	5.59995e-07	-0.0425762	0.465648	0.353137	1.00531e-06	-0.137379	8.45915e-05	-0.0176806	0.692718	-0.142091	0.00881235	0.262141	2.61804e-07	0.220551	1.33887e-08	0.241045	1.05913e-06	0.240987	2.82538e-06	0.112577	0.0332088	-0.0714305	0.333001	0.0403942	0.255307	0.212308	5.86781e-10	0.0232759	0.48913	0.0223613	0.498174
ENSG00000067082.10	0.0240424	0.704487	-0.0613288	0.0821435	-5.30426e-05	0.99931	0.126867	0.0397168	-0.0300027	0.634202	0.154145	0.0460065	-0.0857684	0.0225451	-0.00119456	0.979906	-0.0233095	0.687245	0.089546	0.0984844	0.0715976	0.085344	0.0928716	0.0768792	0.0596799	0.27402	0.0564159	0.312158	0.0867874	0.314725	0.0036529	0.923216	0.0600705	0.10427	0.0642168	0.0851763	0.075502	0.0387792
ENSG00000067113.12	-0.0749008	0.220558	0.0237325	0.478075	-0.0405238	0.483807	0.272139	2.24839e-06	-0.0562424	0.343567	0.488355	1.65574e-11	-0.0595093	0.0980515	-0.156479	0.000539451	-0.108139	0.0517877	0.500227	1.51226e-23	0.350723	1.55378e-19	0.475847	8.64291e-23	0.476046	4.89939e-21	0.393421	7.22179e-14	0.113515	0.139088	0.115545	0.00111226	0.204652	6.64314e-09	0.0623761	0.0592991	0.0802595	0.0140966
ENSG00000067141.12	0.0118608	0.859424	0.0394805	0.287507	-0.104938	0.0915178	0.00239798	0.970192	-0.0134778	0.843412	-0.046978	0.563087	0.0725519	0.0654146	-0.00480219	0.923457	-0.0264872	0.664772	-0.00398997	0.943974	0.0233969	0.595134	-0.00107227	0.984438	-0.0456589	0.424863	-0.0755448	0.197549	0.0134823	0.86264	0.0399539	0.311539	0.0229942	0.556677	0.0240709	0.52654	0.0174471	0.639887
ENSG00000067167.3	-0.0523619	0.305367	0.0265869	0.3449	-0.0244525	0.603326	0.184844	0.000160971	-0.148788	0.00866969	0.246136	6.75994e-05	-0.148765	5.88059e-07	-0.0101226	0.790172	-0.0727208	0.117894	0.218031	4.20907e-07	0.192161	5.75386e-09	0.208909	5.63245e-07	0.196718	6.01619e-06	0.110543	0.0131094	0.00485197	0.939064	0.111231	0.000212007	0.139886	2.04257e-06	0.0571319	0.0503319	0.0633126	0.0267529
ENSG00000067177.10	0.0515664	0.400367	-0.00571345	0.866988	-0.0177226	0.756345	-0.279605	2.67397e-06	0.136571	0.0301715	-0.269218	0.000311712	0.095374	0.00816591	-0.0632051	0.169875	0.0356841	0.524396	-0.318662	8.93148e-10	-0.292814	2.03764e-13	-0.309064	8.41719e-10	-0.263488	5.52588e-07	-0.099914	0.0652296	-0.0394152	0.596395	-0.0357501	0.329304	-0.184051	2.38575e-07	-0.0380813	0.279508	-0.0036756	0.916047
ENSG00000067182.3	-0.0650756	0.23459	0.0376842	0.21429	0.081641	0.102371	0.134457	0.0114014	-0.0580927	0.312908	0.0677091	0.306861	-0.0843767	0.00914323	-0.0371142	0.364139	-0.0696082	0.162853	-0.00311118	0.947028	0.0309182	0.392062	-0.0140274	0.757079	0.0501072	0.288005	-0.0019697	0.967322	-0.0477506	0.51561	0.104199	0.0012656	0.0730909	0.0224151	0.0163133	0.604137	0.0165898	0.592012
ENSG00000067191.11	-0.202011	0.000531888	0.127837	9.92888e-05	0.0262555	0.634992	0.395813	1.19369e-12	-0.175603	0.00304506	0.408091	7.41199e-09	-0.230392	2.06949e-11	0.021407	0.625785	-0.228379	1.53487e-05	0.276326	2.35006e-08	0.320386	1.83337e-17	0.258012	7.29028e-08	0.287934	8.92619e-09	0.047328	0.359557	-0.0984799	0.142558	0.190144	6.8061e-08	0.312237	4.17171e-21	0.078465	0.0206262	0.0370011	0.267104
ENSG00000067208.10	0.0257429	0.609428	0.0467182	0.0965132	-0.0605453	0.198439	0.0475205	0.329511	-0.0286576	0.610199	0.0979395	0.108815	-0.0132258	0.658956	-0.0030278	0.935347	0.0176979	0.699147	0.127284	0.00298385	0.0880151	0.0074809	0.137619	0.000915115	0.113645	0.00845305	0.0927429	0.0348075	0.0441419	0.54129	0.0503736	0.0955419	0.0475395	0.106319	-0.00551381	0.848039	0.0393224	0.165166
ENSG00000067221.9	-0.0557423	0.305933	0.0250464	0.412398	0.108163	0.0326531	-0.0297361	0.574085	-0.0300132	0.595084	-0.0536769	0.417889	0.0151547	0.641481	-0.0312899	0.440998	-0.0333765	0.501754	-0.0979834	0.0345356	-0.0778384	0.0299154	-0.110059	0.0142126	-0.0475915	0.308559	-0.039917	0.401443	0.0161659	0.822122	0.0176112	0.591343	-0.0122032	0.701245	-0.0374261	0.233026	-0.012337	0.691076
ENSG00000067225.13	-0.214698	0.000285027	0.0313277	0.335968	0.0805625	0.142864	0.42315	2.6017e-14	-0.193132	0.000833366	0.410527	6.27331e-09	-0.0975668	0.00521211	-0.0243612	0.581679	-0.248637	3.65646e-06	0.28308	1.21486e-08	0.340528	2.52323e-19	0.258631	7.72217e-08	0.255944	3.46117e-07	0.040201	0.439549	0.0273702	0.704354	0.137543	6.85889e-05	0.326329	2.99897e-22	0.0187049	0.569377	-0.0142886	0.664188
ENSG00000067248.5	0.10299	0.0503571	-0.0337832	0.249456	-0.0384908	0.428352	-0.0984493	0.0529956	0.0337016	0.536755	-0.0754201	0.235166	0.0854056	0.00675016	-0.0103684	0.78981	0.119129	0.011849	0.00369736	0.933561	-0.058539	0.0888686	0.0157724	0.713555	-0.0115466	0.795959	0.0487733	0.282069	0.0369428	0.5828	-0.0332194	0.290747	-0.081281	0.00743766	-0.0392367	0.197633	-0.016086	0.594879
ENSG00000067334.9	-0.0126868	0.823189	0.0220791	0.484767	-0.0345185	0.515932	0.181201	0.000998188	0.015808	0.79244	0.175704	0.0110706	-0.0714471	0.0323118	-0.0246096	0.561013	-0.04119	0.427332	0.176791	0.000242364	0.145945	8.68425e-05	0.162619	0.000495527	0.172814	0.000381318	0.0966589	0.0516055	-0.00312881	0.965412	0.0426878	0.210052	0.118038	0.000380639	-0.0326696	0.329086	-0.0340257	0.301346
ENSG00000067365.10	0.0869979	0.159106	-0.0795846	0.0201744	0.00786518	0.890645	-0.395085	1.63152e-11	0.0733542	0.243084	-0.461817	3.6305e-10	0.176521	9.69926e-07	-0.0173034	0.707935	0.144181	0.010351	-0.346641	2.82225e-11	-0.339845	6.43111e-18	-0.338884	1.85753e-11	-0.351116	2.2568e-11	-0.133949	0.0140164	-0.117854	0.118803	-0.177671	1.00928e-06	-0.30156	8.11971e-18	-0.101652	0.00417213	-0.090643	0.00985444
ENSG00000067369.9	0.0861864	0.155446	0.0126092	0.712992	-0.0276424	0.630917	-0.0597548	0.315241	0.051444	0.432676	-0.0863437	0.252086	0.126234	0.000515511	0.0675675	0.138184	0.0768182	0.167426	-0.119903	0.0218103	-0.0724604	0.0703701	-0.0974239	0.0547112	-0.152945	0.00402952	-0.106896	0.0462729	0.0703684	0.347846	-0.041589	0.263342	-0.0659707	0.0624449	0.000910447	0.980086	0.00841104	0.8143
ENSG00000067445.16	-0.00651954	0.923517	0.0728208	0.0536097	-0.0283695	0.653866	-0.14616	0.025537	0.157954	0.0245556	-0.0297329	0.717917	0.107685	0.00750586	-0.12517	0.0131681	0.00902264	0.884155	0.0555987	0.336314	-0.0187327	0.676149	0.0604637	0.280043	0.0426528	0.463649	0.137551	0.0201509	0.14651	0.0772357	-0.0726625	0.0731573	-0.0614246	0.120566	-0.027615	0.486027	0.0192891	0.619575
ENSG00000067533.5	-0.0330862	0.577626	0.0618464	0.0566889	0.0290779	0.593367	0.201623	0.000300833	-0.146272	0.0128037	0.171998	0.0155684	-0.0417818	0.231173	0.0122476	0.784537	-0.056498	0.298415	0.170883	0.000616878	0.186312	1.48329e-06	0.167425	0.000521902	0.0938418	0.0628587	0.0181703	0.727196	-0.00989909	0.890198	0.0817627	0.0171416	0.125539	0.000285814	0.052903	0.0973216	0.0199933	0.528779
ENSG00000067560.6	-0.230034	0.000135389	0.12368	0.000272903	0.0627056	0.274625	0.435219	3.20607e-14	-0.142974	0.0193624	0.520681	5.04643e-13	-0.234118	6.56885e-11	-0.114608	0.0113813	-0.271302	6.42659e-07	0.531236	1.368e-26	0.478115	9.52481e-37	0.497432	8.86404e-25	0.526111	2.58336e-25	0.285495	7.40437e-08	0.0841844	0.253464	0.253665	1.58573e-12	0.366052	8.32898e-27	0.0484195	0.164891	0.0579951	0.0976783
ENSG00000067596.6	0.0164344	0.790068	-0.0117159	0.740724	-0.128097	0.0285081	0.126581	0.0373931	0.058684	0.36803	0.1469	0.0534417	0.0689315	0.0653509	-0.0436435	0.347464	0.00235385	0.966554	0.160495	0.00253957	0.0783038	0.0550287	0.153873	0.00283129	0.120689	0.0257181	0.113785	0.0367182	0.05322	0.518837	0.0286752	0.451088	0.0477815	0.185753	-0.0267901	0.498157	-0.0379326	0.305907
ENSG00000067601.6	0.108015	0.109855	-0.00214469	0.954147	0.00216052	0.972547	-0.0911565	0.161194	0.108793	0.104786	-0.166823	0.0406297	0.0561967	0.158122	0.00883947	0.860138	0.0941534	0.125753	-0.185144	0.00113767	-0.159149	0.000326556	-0.186422	0.000710946	-0.176589	0.00207598	-0.0766356	0.191023	-0.0204704	0.808121	-0.00791236	0.845302	-0.114204	0.00361159	-0.0673855	0.0838161	-0.0496097	0.204974
ENSG00000067606.11	-0.0466689	0.467565	0.0633278	0.0770738	0.026092	0.662662	0.194888	0.0017374	-0.0220887	0.735766	0.148109	0.0575777	-0.093595	0.0143862	-0.0178177	0.708261	-0.114261	0.0491344	0.0104711	0.848592	0.0557738	0.186001	-0.000226978	0.99659	0.0476103	0.387037	-0.0413003	0.46261	-0.0807861	0.322572	0.0650977	0.0943509	0.0987891	0.00798187	0.035611	0.341996	0.0256985	0.484612
ENSG00000067704.8	0.140794	0.00782428	-0.0897201	0.0025744	-0.040966	0.406896	-0.320813	2.12485e-10	0.152147	0.0047883	-0.381739	2.53136e-09	0.193397	5.65106e-10	-0.00609749	0.877215	0.162394	0.000774468	-0.273629	8.49778e-10	-0.282489	1.04655e-16	-0.254007	4.25227e-09	-0.284673	2.57837e-10	-0.112495	0.0152005	0.0320755	0.620488	-0.0843695	0.00832209	-0.252696	5.3191e-17	-0.076704	0.0120706	-0.0420566	0.163449
ENSG00000067715.9	-0.100624	0.135917	0.107321	0.00416589	-0.0269478	0.669169	0.238346	0.000210913	-0.028823	0.680421	0.237341	0.00347536	-0.114418	0.00442666	-0.0297184	0.555144	-0.119734	0.052554	0.229703	5.43048e-05	0.189675	1.68093e-05	0.209384	0.000144783	0.215438	0.000180212	0.102363	0.0824997	0.082897	0.310286	0.109356	0.00655166	0.184489	2.53614e-06	0.0199687	0.612781	0.0260404	0.498015
ENSG00000067798.9	-0.099468	0.107649	0.0179179	0.603084	-0.0781478	0.182758	0.221777	0.000185066	-0.0903854	0.131566	0.261116	0.000562842	-0.0749982	0.0407704	-0.0599773	0.195291	-0.126817	0.0252401	0.286092	5.2157e-08	0.257761	1.43992e-10	0.2778	4.90053e-08	0.235405	9.70916e-06	0.1394	0.0105952	0.0458414	0.544324	-0.00924199	0.801679	0.18386	3.06667e-07	0.0297945	0.395971	0.0143803	0.680667
ENSG00000067829.14	-0.0924876	0.0743242	-0.0583228	0.0437889	0.153044	0.00137748	-0.0467397	0.354818	0.0495664	0.366669	-0.153798	0.014705	-0.0484722	0.116223	-0.0111481	0.773256	-0.0347191	0.461818	-0.14496	0.00102663	-0.0792218	0.0198912	-0.150794	0.00042116	-0.115764	0.00932602	-0.0856969	0.0593436	-0.0219522	0.756799	-0.0368949	0.240407	-0.0402254	0.18247	-0.0529122	0.081105	-0.0561091	0.0596447
ENSG00000067836.8	-0.120225	0.0518566	0.0256016	0.448509	0.111624	0.0463806	0.0603729	0.299535	-0.065952	0.291641	8.0737e-05	0.999128	-0.0902411	0.0127337	0.0046213	0.919414	-0.121412	0.0316119	-0.0101387	0.844381	0.0739623	0.065983	-0.0172902	0.729191	-0.000149629	0.997704	-0.0804616	0.130834	-0.0827389	0.26748	0.0856405	0.0171533	0.0808281	0.0242258	0.0223163	0.504826	0.00811064	0.807317
ENSG00000067840.8	-0.0629232	0.307097	-0.047516	0.167921	-0.0883322	0.127741	0.053429	0.370436	-0.134959	0.0468762	0.119978	0.111205	-0.140028	0.000137528	-0.0444686	0.33419	-0.0721752	0.199475	0.0811047	0.122556	0.0590031	0.145079	0.0662495	0.193116	0.112866	0.0327839	0.0936015	0.083569	-0.00880794	0.912831	0.0295813	0.425786	0.0422666	0.238367	0.021277	0.556978	-0.00732504	0.83574
ENSG00000067900.6	0.0684856	0.187594	0.0322954	0.273359	-0.102789	0.0374703	0.0201296	0.693897	0.0110015	0.85839	0.0389735	0.543594	0.0238255	0.449203	0.00942975	0.808651	0.0411359	0.385005	0.0719862	0.105821	0.0434913	0.204925	0.083233	0.0537775	0.0312398	0.488312	0.0382127	0.401035	0.0568402	0.415503	0.00980767	0.758799	0.017216	0.571429	0.0247319	0.43246	0.0317582	0.302298
ENSG00000067955.9	-0.0487648	0.413915	0.0215365	0.518704	0.0175854	0.75542	0.252684	1.15996e-05	-0.0734809	0.225708	0.198573	0.00651079	-0.120467	0.000640682	0.0753042	0.0910718	-0.0553817	0.308686	0.0788059	0.124722	0.124175	0.00147288	0.0683686	0.169159	0.086536	0.0942421	-0.0349866	0.50669	0.00801566	0.905025	0.0950671	0.00722751	0.147438	1.92071e-05	0.0615492	0.0749632	0.0381714	0.264283
ENSG00000067992.8	-0.201774	0.00174328	0.0952244	0.00895218	0.0775664	0.19436	0.281356	7.23585e-06	-0.127971	0.0553701	0.282968	0.000307743	-0.122857	0.00145489	-0.0579063	0.229354	-0.187815	0.0013393	0.197561	0.00035817	0.195212	4.71769e-06	0.164119	0.00223338	0.188637	0.000711511	0.0737121	0.196112	-0.103157	0.189796	0.130389	0.000913608	0.198413	1.20445e-07	0.0624424	0.106409	0.0332655	0.380984
ENSG00000068001.9	0.0420034	0.523129	0.00851408	0.811407	-0.141181	0.0196167	0.103812	0.0947041	-0.0201372	0.760749	0.340768	1.54138e-05	0.0510152	0.179071	-0.142629	0.00343815	0.00776302	0.897491	0.30943	1.72348e-08	0.140912	0.0010346	0.285921	7.4295e-08	0.329977	2.27185e-09	0.365868	1.23675e-10	0.0182314	0.812574	-0.0283508	0.45672	0.0441268	0.249815	0.0770069	0.0298562	0.0685581	0.0529225
ENSG00000068024.12	0.0887599	0.138598	0.0480916	0.148751	-0.0678816	0.222149	0.0164402	0.778655	0.0239757	0.690465	-0.0590923	0.420823	0.0091411	0.795535	0.115821	0.00910107	0.102968	0.0590556	-0.037967	0.457889	-0.00434193	0.911821	-0.0177717	0.720043	-0.0782241	0.130073	-0.0795196	0.129688	-0.0392594	0.621275	0.0525138	0.145992	-0.00884104	0.799499	0.0751054	0.0302572	0.0366774	0.283833
ENSG00000068028.13	-0.042757	0.408995	0.0758517	0.00891349	-0.0196441	0.688477	0.231284	3.46523e-06	-0.111729	0.0438899	0.305822	1.2501e-06	-0.11909	9.75793e-05	0.0162795	0.673941	-0.03064	0.51464	0.271479	5.88471e-10	0.218226	5.48258e-11	0.257018	1.49972e-09	0.284362	1.59109e-10	0.186386	4.33367e-05	-0.0152709	0.821594	0.0590886	0.0600587	0.144361	1.26026e-06	0.0565759	0.0547186	0.0553027	0.0612357
ENSG00000068078.13	0.0321141	0.623502	-0.0211208	0.558254	-0.133672	0.0262978	-0.0888452	0.157272	-0.0145169	0.811248	-0.0405655	0.609409	0.0987878	0.0105495	-0.0835938	0.0863532	0.0219338	0.71377	0.0350306	0.529494	-0.0390237	0.365527	0.0213482	0.69227	0.0321092	0.566693	0.0790738	0.169832	-0.164276	0.044291	-0.075103	0.0521775	-0.0566807	0.138641	0.0288829	0.440568	0.0008917	0.9805
ENSG00000068079.3	-0.00862337	0.883657	-0.0400564	0.219568	0.184339	0.000716478	-0.0108441	0.848243	-0.044504	0.464868	0.043122	0.543963	-0.0471322	0.175021	-0.0213665	0.623957	-0.00282793	0.957967	-0.0117032	0.813601	-0.043448	0.257792	-0.0285249	0.55284	0.0313679	0.531474	0.0636217	0.211512	-0.0782095	0.257589	-0.0393568	0.261088	-0.0095904	0.778614	0.0127815	0.705584	-0.000843735	0.979571
ENSG00000068097.10	0.08348	0.159678	-0.0300293	0.365796	0.0140512	0.801395	-0.171614	0.00295236	0.111641	0.0850459	-0.304498	3.01274e-05	0.158502	5.79016e-06	0.108153	0.0150214	0.122301	0.0241705	-0.224943	8.75808e-06	-0.172698	8.60713e-06	-0.204459	3.08057e-05	-0.272157	1.01152e-07	-0.22496	1.58651e-05	-0.000697571	0.992772	-0.077323	0.0308835	-0.125598	0.000271177	-0.0426078	0.214758	-0.0363339	0.283006
ENSG00000068120.10	0.0306204	0.574027	-0.053874	0.078458	0.0694961	0.174181	-0.168886	0.00133383	0.0305563	0.589659	-0.203378	0.00223874	0.0677984	0.037858	0.0412364	0.308272	0.0514906	0.299371	-0.198201	1.58431e-05	-0.145737	3.96239e-05	-0.197241	9.10876e-06	-0.168542	0.000312825	-0.111842	0.0180925	-0.0236058	0.74029	-0.143894	1.29497e-05	-0.102396	0.00122128	-0.0434968	0.171693	-0.0548844	0.0789762
ENSG00000068137.10	0.00920924	0.87191	-0.0465601	0.129141	-0.0152362	0.77248	-0.24273	5.32904e-06	0.0814431	0.106399	-0.344931	3.69679e-07	0.0891286	0.00649426	-0.00861165	0.839353	0.0437784	0.400881	-0.2526	1.13991e-07	-0.251478	6.01523e-12	-0.245999	9.16488e-08	-0.22544	2.71065e-06	-0.140052	0.00483507	-0.127062	0.0572203	-0.0441303	0.180538	-0.169487	3.00547e-07	-0.0393983	0.200868	-0.0324581	0.291981
ENSG00000068305.13	0.0483421	0.370454	-0.00670547	0.825929	-0.135283	0.0075511	0.151981	0.00400924	-0.0652008	0.242297	0.20793	0.00168013	-0.0400332	0.215279	0.0428443	0.292983	-0.000951148	0.984588	0.162357	0.000455477	0.123368	0.00056567	0.154399	0.00058158	0.117425	0.0121915	0.0550926	0.248638	0.0555399	0.461685	0.0209611	0.523838	0.0979193	0.00201427	0.0471526	0.14314	0.0273639	0.383878
ENSG00000068308.9	0.0369262	0.493205	-0.00432629	0.885953	0.162157	0.00129216	-0.21427	4.26864e-05	0.0318129	0.567159	-0.310085	2.21179e-06	0.0773979	0.0156644	0.0275076	0.496828	0.0471474	0.336806	-0.235148	3.18653e-07	-0.191739	5.91085e-08	-0.235333	1.29189e-07	-0.207865	7.39206e-06	-0.134023	0.00499997	-0.0851091	0.231618	-0.0643312	0.047733	-0.129231	3.86569e-05	-0.0650173	0.0384312	-0.0461078	0.135697
ENSG00000068323.12	-0.0263947	0.66873	0.0390812	0.262205	-0.0390079	0.501752	0.166476	0.00539564	-0.0336901	0.626601	0.353811	2.53072e-06	0.0239179	0.518417	-0.182352	7.14457e-05	-0.0742577	0.187205	0.393058	3.33724e-14	0.222881	2.6785e-08	0.387541	1.12535e-14	0.409469	5.23949e-15	0.381542	8.7037e-13	0.189882	0.0181562	0.0676282	0.0693707	0.135985	0.000149815	0.0287114	0.412036	0.0468106	0.176004
ENSG00000068354.11	0.154339	0.00820172	0.0164538	0.611593	-0.0510023	0.349752	-0.296667	8.82662e-08	0.101249	0.0852372	-0.266747	0.000150922	0.0842346	0.0153646	0.0245317	0.574428	0.15055	0.00464465	-0.211973	1.73818e-05	-0.219996	7.27632e-09	-0.202718	2.18177e-05	-0.194871	8.779e-05	-0.0698594	0.171926	0.0447205	0.518614	-0.0401978	0.247807	-0.175754	1.95043e-07	-0.0482573	0.145283	-0.0450913	0.171799
ENSG00000068366.15	0.0203941	0.721244	0.0162333	0.609461	-0.10055	0.0559199	-0.0267125	0.626147	-0.0450108	0.456466	-0.0473402	0.494792	0.0741094	0.0282739	-0.00947689	0.822874	-0.0211139	0.684747	-0.0597076	0.21616	-0.0433089	0.247101	-0.0558215	0.232937	-0.0913488	0.0603972	-0.0786539	0.111847	0.0605694	0.337316	-0.0189933	0.577141	-0.011087	0.738419	-0.017894	0.582345	0.0127076	0.698065
ENSG00000068383.14	0.150408	0.0213722	-0.0855513	0.0172997	-0.0899114	0.137449	-0.364373	4.07848e-09	-0.0229232	0.72283	-0.287009	0.00026335	0.123478	0.00122963	-0.0606125	0.212072	0.137634	0.0206293	-0.0406814	0.463441	-0.139043	0.0011688	-0.0206441	0.700532	-0.0550892	0.323921	0.103428	0.0711913	0.0697124	0.354501	-0.165402	1.23513e-05	-0.194929	2.37962e-07	-0.0536224	0.151739	0.00197922	0.957305
ENSG00000068394.9	0.0214533	0.681244	0.0186999	0.522136	0.0937431	0.054922	-0.0836678	0.101777	-0.0865272	0.128265	-0.082125	0.201029	0.00988957	0.74936	0.00463622	0.905396	0.0256524	0.589334	0.00265734	0.952715	0.00261156	0.939223	-0.000327778	0.993979	0.0117904	0.794561	0.0121682	0.790956	-0.0129188	0.850115	0.0147464	0.640957	-0.0229665	0.450951	-0.0102805	0.742671	0.00539009	0.860598
ENSG00000068400.9	0.0421728	0.499218	-0.0126046	0.713008	0.0738202	0.206733	-0.201313	0.000622826	0.139783	0.0163908	-0.220246	0.00355774	0.132347	0.00031206	0.00569314	0.90287	0.0571071	0.315779	-0.232299	1.07e-05	-0.235401	5.61083e-09	-0.2323	5.30207e-06	-0.210852	7.67895e-05	-0.0948503	0.0823369	-0.0973749	0.192742	-0.0445921	0.21957	-0.164817	5.98053e-06	-0.0657213	0.0584217	-0.0521843	0.129384
ENSG00000068438.10	-0.191247	0.00141147	0.0811368	0.01635	0.0444034	0.431669	0.306281	1.33274e-07	-0.158431	0.0146523	0.40471	2.51503e-08	-0.125569	0.000413624	-0.0976187	0.0298546	-0.180796	0.000838476	0.377991	9.40262e-14	0.326045	2.22516e-17	0.351413	1.03853e-12	0.40175	3.84152e-15	0.256596	1.23328e-06	0.102949	0.199573	0.152815	2.45265e-05	0.250149	3.41427e-13	0.0325178	0.352888	0.0289214	0.407763
ENSG00000068489.8	-0.0287137	0.643277	0.0675843	0.0533334	-0.12212	0.0344556	0.301888	6.33743e-07	-0.0775007	0.239017	0.298717	7.84784e-05	-0.116161	0.00166703	-0.0179871	0.698935	-0.102471	0.0684008	0.262161	7.74978e-07	0.245863	1.15473e-09	0.249791	1.21391e-06	0.201004	0.000175168	0.0774625	0.15795	0.0766668	0.321238	0.149969	6.63691e-05	0.194287	5.62929e-08	0.0903327	0.0155567	0.0305999	0.402401
ENSG00000068615.12	-0.107247	0.102328	-0.064752	0.0759159	0.0392824	0.519318	-0.0900362	0.157153	-0.197527	0.0036873	-0.17638	0.0271026	-0.0461045	0.237288	-0.0151653	0.754336	-0.097469	0.101434	-0.203156	0.000259209	-0.10239	0.0174354	-0.211332	8.87338e-05	-0.186083	0.000868105	-0.18153	0.00151631	0.0205614	0.795598	-0.00889061	0.821515	-0.0503862	0.187233	-0.0195077	0.604324	-0.0125819	0.734595
ENSG00000068650.14	0.0444276	0.474923	0.0138105	0.695465	-0.107286	0.0725484	0.099235	0.101874	-0.0111102	0.86554	0.112436	0.143361	0.00320987	0.931859	0.0557401	0.232896	-0.00384271	0.946192	0.0759374	0.155294	0.0746095	0.0681323	0.0836651	0.106352	0.0256169	0.637017	-0.015198	0.782457	0.0221143	0.781579	0.000337632	0.992906	0.0788134	0.0302533	0.0585551	0.116775	0.0171796	0.637057
ENSG00000068654.11	0.0434071	0.491471	0.0386543	0.27161	-0.128962	0.0291066	0.121198	0.0464695	-0.0338658	0.611994	0.16466	0.0326991	0.121805	0.0012087	-0.01736	0.713643	-0.00381015	0.947353	0.149501	0.00545231	0.0996902	0.0160213	0.162723	0.00177012	0.118874	0.0293258	0.107511	0.0525306	0.174445	0.0305369	0.0281243	0.455057	0.0712428	0.0530009	0.0416826	0.256339	0.0020966	0.953785
ENSG00000068697.6	0.0229395	0.693768	-0.0375003	0.248314	0.104465	0.0555416	0.0667036	0.241517	-0.049475	0.387688	0.0556421	0.438153	-0.135905	8.31144e-05	0.0515167	0.237142	0.0191387	0.719957	0.0705676	0.158509	0.10225	0.00804196	0.0842764	0.0819352	0.0713305	0.158829	0.0288738	0.576423	0.0261265	0.740021	0.0409893	0.24168	0.0343561	0.315645	0.0271969	0.423219	0.0307462	0.358046
ENSG00000068724.11	-0.102795	0.072697	0.132862	2.65168e-05	-0.0258672	0.625506	0.326487	1.62224e-09	-0.166498	0.00422243	0.384169	1.41448e-08	-0.202499	1.23947e-09	-0.0199728	0.640259	-0.156916	0.00270234	0.335947	1.98448e-12	0.313594	1.13268e-17	0.31346	1.18323e-11	0.341076	1.20442e-12	0.169844	0.000681679	0.00297747	0.963031	0.170936	3.57692e-07	0.283685	4.80971e-18	0.0875659	0.0048947	0.110518	0.000469944
ENSG00000068745.10	-0.0155613	0.806204	-0.0340573	0.32417	0.201671	0.00061255	-0.0433144	0.470216	0.0187245	0.766307	-0.100627	0.187099	-0.077779	0.0354663	0.0581749	0.216653	0.00177695	0.975496	-0.172859	0.00118005	-0.0999036	0.0165393	-0.17842	0.000544472	-0.134702	0.0123268	-0.116554	0.0345569	-0.0921274	0.17167	-0.0612577	0.101972	-0.0551052	0.136877	-0.0359287	0.3106	-0.000420712	0.990437
ENSG00000068781.16	0.161188	0.00496159	-0.0645324	0.0439399	-0.0973588	0.0700317	-0.324463	3.58786e-09	0.149033	0.010462	-0.393329	1.63571e-08	0.184138	6.48382e-08	0.0774948	0.0701821	0.174064	0.000891373	-0.308589	1.34427e-10	-0.282227	2.53905e-14	-0.284482	1.03749e-09	-0.33044	1.09914e-11	-0.185232	0.000203671	0.00355501	0.960391	-0.152941	8.45002e-06	-0.234162	1.55462e-12	-0.0183884	0.569983	-0.0103289	0.75085
ENSG00000068784.8	0.0756124	0.183168	-0.0655174	0.0367227	0.0934186	0.077829	-0.245251	5.88776e-06	0.0299122	0.59712	-0.355469	1.69957e-07	0.117181	0.000477621	0.123078	0.00363554	0.12868	0.0131394	-0.325318	7.20934e-12	-0.200751	5.01679e-08	-0.288584	3.69906e-10	-0.344869	6.38542e-13	-0.264251	1.21665e-07	0.122191	0.120487	-0.151287	6.4545e-06	-0.169968	2.32031e-07	-0.0506031	0.122837	-0.0444772	0.167345
ENSG00000068793.13	0.0727452	0.268281	-0.00815383	0.825716	-0.180377	0.0037642	0.0817885	0.202609	-0.0540459	0.41854	0.170471	0.0350714	0.0524194	0.181795	0.00977525	0.843978	0.0182019	0.761283	0.193462	0.000672689	0.127321	0.00329568	0.203012	0.000229546	0.142161	0.0134237	0.0986813	0.0920741	0.303802	0.000347341	-0.0126885	0.751761	0.0790796	0.0405002	0.0351521	0.368682	0.00428666	0.911017
ENSG00000068796.12	0.157814	0.00176308	-0.041635	0.146668	-0.0404443	0.39389	-0.239021	1.32285e-06	0.0653275	0.260095	-0.31332	5.32611e-07	0.147754	9.22367e-07	0.0802976	0.0334899	0.153214	0.000874849	-0.260288	1.3796e-09	-0.240683	1.1289e-13	-0.242396	6.30822e-09	-0.288294	3.67834e-11	-0.169197	0.000138158	-0.0358774	0.600322	-0.104815	0.00072884	-0.182949	3.02951e-10	-0.0447623	0.134436	-0.0383633	0.203497
ENSG00000068831.14	0.0508479	0.392904	-0.0497233	0.128147	-0.00342393	0.950514	-0.27524	8.74153e-07	0.0250868	0.671671	-0.197917	0.00534611	0.0840783	0.0163496	-0.00881913	0.841956	0.0928366	0.0864411	-0.16757	0.000954139	-0.204913	1.2712e-07	-0.174662	0.000367848	-0.141078	0.00599883	-0.0391034	0.453218	-0.0932908	0.155452	-0.152104	9.24084e-06	-0.169522	8.88151e-07	0.0292559	0.384531	0.00474516	0.888397
ENSG00000068878.10	0.00113527	0.984158	0.0733432	0.020566	-0.0324758	0.54173	0.106521	0.0541559	0.0151704	0.79616	0.110533	0.112985	-0.00990142	0.769845	0.00380058	0.928729	-0.01718	0.741871	0.0804293	0.0991462	0.0739157	0.0494727	0.0834786	0.0774158	0.0515668	0.292456	0.0349006	0.485704	0.0642562	0.375296	0.0554883	0.106308	0.0683156	0.0400406	0.029204	0.384418	0.0460216	0.159725
ENSG00000068885.10	-0.060477	0.26924	0.0269211	0.381378	-0.0075993	0.882741	0.161362	0.00235267	-0.0705689	0.218462	0.132635	0.0468312	-0.0521356	0.112663	0.0752661	0.0651738	-0.0351623	0.479987	0.0425862	0.362664	0.110118	0.00223	0.047549	0.294469	0.0173718	0.712531	-0.0667887	0.163727	0.0227814	0.747436	0.0601293	0.0686908	0.10502	0.000991527	0.0495271	0.124502	0.0461394	0.147594
ENSG00000068903.15	0.0751301	0.169131	-0.051366	0.0920883	0.033678	0.514261	-0.322126	4.47593e-10	0.0485816	0.365656	-0.372272	1.57345e-08	0.185119	6.93826e-09	0.0287471	0.482392	0.116516	0.0194881	-0.237324	2.77161e-07	-0.238682	9.37972e-12	-0.226134	4.3083e-07	-0.207484	9.02756e-06	-0.0936855	0.0516234	0.0748113	0.229462	-0.169865	1.04647e-07	-0.198635	2.17365e-10	-0.0706154	0.0192407	-0.0416659	0.162531
ENSG00000068912.9	-0.00423705	0.941026	0.027344	0.389822	0.0234217	0.659472	0.150586	0.00621181	-0.0797763	0.222475	0.196278	0.00461342	-0.0874614	0.00932218	-0.0314999	0.458329	-0.00470629	0.927759	0.30358	3.25091e-10	0.21115	1.04868e-08	0.3116	2.3831e-11	0.288092	3.32169e-09	0.221353	9.3934e-06	-0.0211983	0.780288	0.115	0.000653838	0.111538	0.000759135	-0.0304605	0.345662	0.00836861	0.797028
ENSG00000068971.9	0.00990338	0.87123	0.0205587	0.543631	0.0596144	0.292302	-0.0239427	0.682715	-0.0490209	0.415875	0.0607855	0.413848	0.0856859	0.0177085	-0.0344548	0.44828	0.0536503	0.337136	0.131137	0.0112624	0.0278011	0.481096	0.131392	0.00872556	0.121289	0.0199947	0.154074	0.00388795	0.0453243	0.549047	0.0259417	0.470578	-0.0151559	0.668885	0.0814494	0.0195347	0.0818947	0.0176968
ENSG00000068976.9	0.130929	0.024815	-0.0975095	0.00233559	-0.0441126	0.4164	-0.585134	5.66557e-29	0.166189	0.00133724	-0.651212	2.72079e-22	0.261373	1.36844e-14	0.0339806	0.43567	0.2186	4.00442e-05	-0.454061	1.2303e-21	-0.427325	1.11878e-31	-0.433037	3.7932e-21	-0.44812	8.00883e-21	-0.222766	1.09871e-05	0.00515885	0.928639	-0.251597	5.47124e-14	-0.373213	8.46252e-30	-0.0740122	0.0181204	-0.0632548	0.0450847
[truncated: 19,705 more rows]

## Sheet: Supplementary Table 6
Gene ontology and pathway enrichment results for differentially expressed genes in future lipid-regulating drug users
[truncated: 25 more rows]

[truncated: 2 more sheets: Supplementary Table 7, Supplementary Table 8]
